# Supplementary material for: The opposite effects of stringent response on phage infection of Pseudomonas putida
Source: Microlife. 2026 Jan 2;7:uqaf048. doi: 10.1093/femsml/uqaf048 (PMC12814882; doi:10.1093/femsml/uqaf048)
Supplement: uqaf048_Supplemental_Files [file uqaf048_supplemental_files.zip]

Archive with 5 entries (5 files):
- dRS_adsorption timelapse.avi
- Supplementary File 1 Tables_REVISED.pdf
- Supplementary File 2_Figures_REVISED.pdf
- Supplementary proteomics data.xlsx
- wt_adsorption timelapse.avi
