# Supplementary material for: The opposite effects of stringent response on phage infection of Pseudomonas putida
Source: Microlife. 2026 Jan 2;7:uqaf048. doi: 10.1093/femsml/uqaf048 (PMC12814882; doi:10.1093/femsml/uqaf048)
Supplement: uqaf048_Supplemental_Files [file uqaf048_supplemental_files.zip › Supplementary proteomics data.xlsx]

## Sheet: Summary_grouped
Summary category	Gene	Student's T-test Difference LB_dRS_LB_wt	Student's T-test Difference suc_dRS_suc_wt	Student's T-test Difference glc_dRS_glc_wt	Gene+funciton
Genetic information processing
Replication	ihfA	-0.9383125305175781	-4.246777216593422	-2.9459737141927107	ihfA Integration host factor subunit alpha
Replication	ihfB	-1.2662734985351562	-2.701840718587242	-2.131978988647461	ihfB Integration host factor subunit beta
Replication	PP_3691	-0.41677093505859375	-2.8386948903401716	-2.1801306406656913	PP_3691 DNA helicase-related protein
Replication	PP_2941	-2.052530924479168	-3.4682223002115897	-3.091548283894859	PP_2941 Abasic site processing protein
Replication	PP_2146	0	-1.289273579915367	-2.596977869669594	PP_2146 Helicase SNF2/RAD54 family
Replication	recJ	0	0.7134456634521484	2.3430404663085938	recJ Single-stranded-DNA-specific exonuclease RecJ
Replication	hupA	-1.4878787994384766	-2.2826366424560547	-0.7115224202473946	hupA DNA-binding protein HU-alpha
Replication	murE	-0.9965623219807966	-2.5868555704752616	-1.6353333791096993	murE UDP-N-acetylmuramoyl-L-alanyl-D-glutamate--2,6-diaminopimelate ligase
Replication	dps	-0.19446372985839844	-2.6963380177815743	-2.5382544199625663	dps DNA-binding stress protein
Replication	dinG	1.0110289255778007	3.4481258392333984	2.4925479888916016	dinG ATP-dependent DNA helicase DinG
Replication	rep	2.1207040150960275	3.2242965698242188	2.9883499145507812	rep ATP-dependent DNA helicase Rep
Replication	PP_0763	-0.1819197336832694	-4.920038223266602	-3.3432019551595076	PP_0763 Medium-chain-fatty-acid CoA ligase
Replication	phr	0.33049519856770715	-1.0815035502115897	-2.196079889933266	phr Deoxyribodipyrimidine photolyase
Replication	PP_0705	0	-2.168130238850914	-0.18917020161946851	PP_0705 DNA-3-methyladenine glycosylase II
Replication	PP_0574	-1.7121957143147775	-3.4826494852701835	-3.7951107025146484	PP_0574 DNA-binding response regulator, LuxR family
Replication	uhpA	-1.512074152628582	-3.1697203318278007	-2.5697085062662737	uhpA DNA-binding response regulator UhpA
Replication	phaC-II	-1.7614936828613281	-3.149227778116863	-2.9414679209391252	phaC-II Poly(3-hydroxyalkanoate) polymerase 2
Replication	phaB	0	-4.009084701538086	-2.7553768157958984	phaB Poly(3-hydroxyalkanoate) depolymerase
Replication	phaA	-1.7699165344238281	-5.515224456787109	-5.600936253865559	phaA Poly(3-hydroxyalkanoate) polymerase 1
Replication	PP_4849	0.8394050598144531	2.611024856567383	2.142788569132488	PP_4849 DnaK protein
Replication	PP_4812	2.5189069112141915	-0.168243408203125	0	PP_4812 Putative 3-methyladenine DNA glycosylase
Replication	recN	2.087392171223957	1.584718068440754	1.0407613118489571	recN DNA repair protein RecN
Replication	fadD-II	-1.5446395874023438	-4.779108047485352	-3.0869814554850272	fadD-II Long-chain-fatty-acid--CoA ligase
Replication	fliA	0.27904955546061316	-3.1559912363688127	-2.6798839569091797	fliA RNA polymerase sigma factor FliA
Replication	dnaQ	1.3364626566569022	2.1244265238444022	0.9099998474121094	dnaQ DNA polymerase III subunit epsilon
Replication	PP_3984	-2.055002212524414	-4.4744415283203125	-2.610743840535484	PP_3984 Transposase
Transcription	PP_3738	-1.1803538004557268	-0.8538684844970703	-2.196860631306965	PP_3738 Transcriptional regulator VanR
Transcription	catR	0	-2.2680091857910156	-1.46085993448893	catR HTH-type transcriptional regulator
Transcription	PP_3629	-1.6187375386556013	-6.1318734486897775	-4.818864822387695	PP_3629 PhnB-like domain-containing protein
Transcription	PP_3419	-1.1446291605631522	-3.499073664347332	-2.315491358439129	PP_3419 Sigma-54 dependent transcriptional regulator/response regulator
Transcription	PP_3125	-0.5156904856363944	-2.0275115966796875	-0.587431589762371	PP_3125 Transcriptional regulator (Cro/CI family)
Transcription	PP_2990	-0.837242762247719	-2.4510409037272147	-1.103691736857094	PP_2990 HTH-type transcriptional regulator CueR
Transcription	PP_2947	-0.7535724639892578	-2.206815719604492	-1.5132166544596366	PP_2947 Transcriptional regulator MvaT, P16 subunit
Transcription	mraZ	-1.318655014038086	-4.264617284138996	-2.856725056966148	mraZ Transcriptional regulator MraZ
Transcription	rlmN	1.6317183176676444	3.1764577229817696	3.1931959788004534	rlmN Dual-specificity RNA methyltransferase RlmN
Transcription	ada	-0.032431284586589726	-4.15776252746582	-5.29210090637207	ada Fused O(6)-alkylguanine DNA alkyltransferase-transcriptional activator
Transcription	PP_0673	1.8761310577392578	4.643836975097656	3.590360005696617	PP_0673 Transcriptional regulator
Transcription	PP_0594	-0.5507005055745431	-1.4060923258463518	-2.1570676167806013	PP_0594 Transcriptional regulator, TetR family
Transcription	PP_0357	-0.7284673055013009	-5.557088216145832	-3.7968502044677734	PP_0357 Glycine cleavage system transcriptional repressor
Transcription	gbdR	0.21205965677897254	-1.4811636606852225	-4.8531411488850935	gbdR AraC-family transcriptional regulator
Transcription	yhgF	1.8357149759928397	2.8161888122558594	2.327860514322918	yhgF Transcriptional accessory protein
Transcription	algP	-0.7020174662272147	-3.244415283203125	-2.156322479248047	algP Transcriptional regulatory protein AlgP
Transcription	algQ	-0.3200950622558594	-2.9986775716145857	-2.199799219767254	algQ Transcriptional regulatory protein AlgQ
Transcription	rppH	0.9149443308512382	-2.047922134399414	-2.464276631673176	rppH RNA pyrophosphohydrolase
Transcription	PP_5138	0	-2.420246124267578	-2.343444188435871	PP_5138 Transcriptional regulator LysR family
Transcription	PP_4602	-0.5866324106852225	-3.9665101369221993	-3.2017904917399065	PP_4602 Transcriptional regulator, AraC family
Transcription	PP_4508	-0.8497390747070312	-1.3944168090820312	-2.232309341430664	PP_4508 Transcriptional regulator, AraC family
Transcription	PP_4470	-1.0250682830810547	-3.0647506713867188	-2.424734751383461	PP_4470 Transcriptional regulator (Arc domain-containing)
Transcription	PP_4467	0	-2.2047805786132812	-1.5965690612792969	PP_4467 Transcriptional regulator, LysR family
Transcription	PP_4460	-0.8239078521728516	-2.331562678019207	-2.0357430775960275	PP_4460 Transcriptional regulator, LysR family
Transcription	atoC	-0.1809279123942069	-1.9418862660725935	-2.508221308390297	atoC Two component system AtoC DNA-binding transcriptional activator
Translation	rpmH	4.546510696411133	-3.421918233235676	1.653036117553711	rpmH Large ribosomal subunit protein bL34
Translation	rpsU	0.5388596852620431	-2.202871958414711	-1.742481867472332	rpsU Small ribosomal subunit protein bS21
Translation	rpmI	0.6629734039306641	-3.198601404825844	0.7180976867675781	rpmI Large ribosomal subunit protein bL35
Translation	deaD	1.1380157470703125	2.7334060668945312	2.5755144755045585	deaD ATP-dependent RNA helicase DeaD
Translation	trhO	4.191294352213543	3.8749033610026054	4.2152945200602225	trhO tRNA uridine(34) hydroxylase
Translation	ttcA	1.597353617350258	2.623657862345379	2.8933175404866525	ttcA tRNA-cytidine(32) 2-sulfurtransferase
Translation	tcdA	1.379008611043293	2.9253851572672502	1.5789432525634766	tcdA tRNA threonylcarbamoyladenosine dehydratase (T(6)A37 dehydratase)
Translation	rimO	0.09395662943522254	3.4194310506184884	2.266572316487629	rimO Ribosomal protein uS12 methylthiotransferase RimO
Translation	rpmG	0.4358552296956404	-3.0144271850585938	0.5469900767008475	rpmG Large ribosomal subunit protein bL33
Translation	yciH	0.1899115244547538	3.1209761301676444	1.2800146738688127	yciH Translation-related factor
Translation	selA	0.1164271036783866	-3.538504282633461	-2.550483067830406	selA L-seryl-tRNA(Sec) selenium transferase
Translation	rpsN	0.4673919677734375	-2.181455612182617	-1.9297421773274728	rpsN Small ribosomal subunit protein uS14
Translation	rpmC	0.20162582397460938	-2.017237345377602	0.7550811767578125	rpmC Large ribosomal subunit protein uL29
Translation	rmf	-1.0576197306315116	-6.784763336181641	-7.016997019449871	rmf Ribosome modulation factor
Translation	yhiI	-0.5802536010742188	-2.4590511322021484	-3.148997624715168	yhiI Translation-related protein
Translation	PP_0201	1.2335929870605469	-4.805700302124023	-7.653765360514324	PP_0201 YbaK/aminoacyl-tRNA synthetase-associated domain-containing protein
Translation	thiI	0.7168731689453125	2.5014127095540353	1.746987024943035	thiI tRNA sulfurtransferase
Translation	typA	0.379423777262371	2.043893178304039	1.4067045847574882	typA Large ribosomal subunit assembly factor BipA
Translation	dbpA	1.2427374521891288	3.4371178944905623	2.341176350911457	dbpA ATP-dependent RNA helicase, specific for 23S rRNA
Translation	dusB	1.3770383199056013	2.2253653208414725	1.565469741821289	dusB tRNA-dihydrouridine synthase B
Translation	ybeZ	2.0426114400227853	-0.028546015421550663	0.16419156392415246	ybeZ PhoH-like protein
Translation	csrA	-1.641000747680664	-2.7760569254557304	-2.2447662353515625	csrA Translational regulator CsrA
Translation	pvdL	2.993266423543293	4.572895050048828	3.125083287556965	pvdL Non-ribosomal peptide synthase (Subunit of ferribactin synthase)
Translation	pvdI	4.130502065022785	3.3277524312337228	-0.1587479909261056	pvdI Non-ribosomal peptide synthetase (Subunit of ferribactin synthase)
Translation	pvdJ	7.172997792561848	5.190688451131184	3.5339787801106795	pvdJ Non-ribosomal peptide synthetase (Subunit of ferribactin synthase)
Translation	pvdD	2.4586105346679688	2.7567380269368513	2.0754642486572266	pvdD Non-ribosomal peptide synthetase
Translation	fusB	-1.102110544840496	-7.70085843404134	-6.281997044881184	fusB Elongation factor G 2
Protein Folding/Modification	PP_2320	0.07729721069335938	-2.303438822428383	-0.9344571431477853	PP_2320 L,D-TPase catalytic domain-containing protein
Protein Folding/Modification	PP_2018	-1.020730972290039	-3.1028887430826835	-0.7084846496582031	PP_2018 BNR domain protein
Protein Folding/Modification	PP_1646	1.7611007690429688	-1.4452616373697929	-3.2495784759521484	PP_1646 Thioredoxin
Protein Folding/Modification	lepB	2.235026677449543	0.8731047312418632	0.36518796284993726	lepB Signal peptidase I
Protein Folding/Modification	PP_1430	0.09941800435383996	-2.192553202311199	-1.3339824676513672	PP_1430 Probable periplasmic serine endoprotease DegP-like
Protein Folding/Modification	PP_1232	-1.735361099243164	-4.401940663655598	-2.660662333170574	PP_1232 Putative beta-barrel assembly-enhancing protease
Protein Folding/Modification	PP_0893	-1.7171859741210938	-3.1595109303792306	-2.2937558492024728	PP_0893 ThiJ/PfpI family protein
Protein Folding/Modification	PP_0725	-0.03123919169107836	-2.0094738006591797	-1.2287934621175118	PP_0725 Conserved hypothetical TPR repeat protein
Protein Folding/Modification	PP_0202	-3.275828679402668	-6.237273534138996	-5.110605875651043	PP_0202 CBS domain-containing protein
Protein Folding/Modification	dsbA	-0.7878074645996094	-2.0628490447998047	-1.2855663299560547	dsbA Thiol:disulfide interchange protein
Protein Folding/Modification	PP_5055	3.8775780995686837	3.2883351643880196	3.0855166117350272	PP_5055 Sulfurtransferase
Protein Folding/Modification	cbpM	2.182261784871418	-6.749331792195637	-7.348237355550129	cbpM Chaperone modulatory protein CbpM
Protein Folding/Modification	PP_4554	-1.2957134246826172	-4.701081593831383	-4.1794058481852225	PP_4554 Activator of Hsp90 ATPase homologue 1/2-like C-terminal domain-containing protein
Protein Folding/Modification	ppiA	-1.460438410441082	-3.034138361612957	-2.0824743906656913	ppiA Peptidyl-prolyl cis-trans isomerase
Protein Folding/Modification	PP_4504	2.012543360392254	-3.547633488972984	-2.4450925191243478	PP_4504 LTXXQ domain protein
Protein Folding/Modification	yciO	-0.6454289754231795	-2.6547470092773438	-1.988547643025715	yciO Maturation enzyme
Protein Folding/Modification	dsbG	-0.8834660847981795	-4.883852640787762	-2.406047821044922	dsbG Thiol:disulfide interchange protein
Other	PP_4685	-0.0002142588297537884	-4.715602874755859	-4.672381083170574	PP_4685 TfoX C-terminal domain-containing protein
Central metabolism & catabolism
central carbon	acnB	0.24411773681640625	3.1697921752929688	1.0787684122721366	acnB Aconitate hydratase B
central carbon	tal	-1.4339631398518868	-2.46479098002116	-1.9183368682861328	tal Transaldolase
central carbon	acnA-I	-1.7787412007649728	-8.152427673339844	-6.702464421590168	acnA-I Aconitate hydratase
central carbon	fumC	-0.2617950439453125	-3.2935574849446603	-2.3348636627197266	fumC Fumarate hydratase class II
central carbon	ppc	-3.902713139851887	-5.2069161732991525	-5.044640858968098	ppc Phosphoenolpyruvate carboxylase
central carbon	mdh	-2.4170506795247384	-5.418404897054039	-4.684142430623375	mdh Probable malate dehydrogenase
central carbon	acsA2	-1.839775721232094	-4.103967030843098	-4.201747258504234	acsA2 Acetyl-coenzyme A synthetase 2
central carbon	acsA1	0.38310813903808594	3.069445927937828	0.3578357696533203	acsA1 Acetyl-coenzyme A synthetase 1
central carbon	gntZ	-1.2084287007649763	-2.925325393676758	-2.043659210205078	gntZ 6-phosphogluconate dehydrogenase, decarboxylating
central carbon	zwfB	-1.0328439076741525	-3.6235790252685547	-2.8814830780029297	zwfB Glucose-6-phosphate 1-dehydrogenase
Amino acid metabolism	proC	-3.2580884297688826	-4.533784866333008	-3.943605422973633	proC Pyrroline-5-carboxylate reductase
Amino acid metabolism	hbd	-1.280198415120445	-2.74040095011393	-2.4904791514078752	hbd 3-hydroxybutyryl-CoA dehydrogenase
Amino acid metabolism	leuD	0.10480562845866004	3.399240493774414	1.7445863087971993	leuD 3-isopropylmalate dehydratase small subunit
Amino acid metabolism	leuC	0.40212504069010535	5.245545069376629	1.8153870900471993	leuC 3-isopropylmalate dehydratase large subunit
Amino acid metabolism	leuA	1.1040159861246757	2.3122787475585938	0.9601465861002616	leuA 2-isopropylmalate synthase
Amino acid metabolism	metN2	0	2.3851788838704415	1.8781496683756522	metN2 Methionine import ATP-binding protein MetN 2
Amino acid metabolism	ilvI	0.17738469441732008	2.027475992838543	1.3700618743896484	ilvI Acetolactate synthase
Amino acid metabolism	cysK	-1.0418618520100935	-2.0204124450683594	-1.6157811482747384	cysK Cysteine synthase
Amino acid metabolism	PP_4570	0.4442660013834612	-0.11366081237792969	-2.9957529703776054	PP_4570 Aspartyl/asparaginy/proline hydroxylase domain-containing protein
Amino acid metabolism	bkdAB	-0.2753429412841797	-3.1545499165852853	-4.070133209228516	bkdAB Branched-chain alpha-keto acid dehydrogenase complex, beta subunit
Amino acid metabolism	bkdAA	-0.3501427968343087	-4.442032496134441	-4.455554326375324	bkdAA 2-oxoisovalerate dehydrogenase subunit alpha
aromatic catabolism	hpd	-0.5496508280436174	-2.8988717397054025	-1.6924864451090507	hpd 4-hydroxyphenylpyruvate dioxygenase
aromatic catabolism	paaA	2.2850297292073556	0	0	paaA Ring 1,2-phenylacetyl-CoA epoxidase alpha subunit
aromatic catabolism	paaC	2.218250910441082	0	0	paaC Ring 1,2-phenylacetyl-CoA epoxidase beta subunit
aromatic catabolism	paaE	3.3769156138102225	0	0	paaE Ring 1,2-phenylacetyl-CoA epoxidase, reductase subunit
aromatic catabolism	paaZ	2.3211828867594413	-3.1910559336344377	-0.8620344797770159	paaZ Oxepin-CoA hydrolase/3-oxo-5,6-dehydrosuberyl-CoA semialdehyde dehydrogenase
aromatic catabolism	pcaC	-1.9138374328613281	-4.241008758544922	-2.665836970011391	pcaC 4-carboxymuconolactone decarboxylase
aromatic catabolism	pcaD	-0.8381029764811174	-2.0788968404134103	-1.0851046244303397	pcaD 3-oxoadipate enol-lactonase 2
aromatic catabolism	hmgA	0.13660113016764086	-2.6948108673095703	-1.7374992370605469	hmgA Homogentisate 1,2-dioxygenase
aromatic catabolism	hmgB	-0.10892931620279711	-2.2937475840250627	-2.2523860931396484	hmgB fumarylacetoacetase
aromatic catabolism	hmgC	0.07183202107747277	-4.077099482218422	-2.599427541097004	hmgC Maleylacetoacetate isomerase
Lipid metabolism	PP_3553	3.5854969024658203	-0.013336181640625	0	PP_3553 AMP-binding domain protein
Lipid metabolism	PP_3229	0	-3.332362492879234	-2.965200424194336	PP_3229 Periplasmic aliphatic sulfonate-binding protein
Lipid metabolism	PP_3217	0.2821191151936837	-4.191455205281574	-2.8501154581705705	PP_3217 Periplasmic aliphatic sulfonate-binding protein
Lipid metabolism	tesA	-0.6246884663899728	-0.005448023478191288	-2.683045069376629	tesA Acyl-CoA thioesterase I/protease I/lysophospholipase L1
Lipid metabolism	PP_2083	0	2.1536165873209647	1.1292330423990862	PP_2083 Lipase
Lipid metabolism	PP_2006	-0.5973472595214844	-4.844847361246742	-5.555073420206703	PP_2006 TULIP family P47-like protein
Lipid metabolism	pagL-I	-1.3547719319661446	-2.274922053019207	-2.012140909830727	pagL-I Lipid A deacylase
Lipid metabolism	lipA	2.79215876261393	6.003597895304363	4.638934453328449	lipA Lipoyl synthase
Lipid metabolism	lpdV	0.12293879191080848	-2.3311932881673165	-3.3115374247233085	lpdV Dihydrolipoyl dehydrogenase
Lipid metabolism	bkdB	0.1543140411376953	-5.156379063924156	-5.5699227650960275	bkdB Dihydrolipoamide acetyltransferase component of pyruvate dehydrogenase complex
Lipid metabolism	PP_4218	2.0026232401529924	2.999704360961914	1.3697420756022147	PP_4218 Lipase/esterase family protein
Lipid metabolism	PP_4168	2.4600162506103516	0	0	PP_4168 Lipase
Metabolism & Catabolism	PP_3774	-2.0947507222493478	0	0	PP_3774 Alginate lyase 2 domain-containing protein
Metabolism & Catabolism	PP_3768	-0.7285747528076172	-3.035230000813801	-1.546823501586914	PP_3768 Shikimate 5-dehydrogenase
Metabolism & Catabolism	bktB	-1.1827843983968087	-4.906826655069988	-3.75604248046875	bktB Beta-ketothiolase BktB
Metabolism & Catabolism	PP_3554	0.644142786661785	2.6845258076985665	2.159700393676758	PP_3554 Acyl-CoA dehydrogenase family protein
Metabolism & Catabolism	PP_3444	-2.1749312082926444	-5.125716527303059	-4.713238398234047	PP_3444 Glyoxalase family protein
Metabolism & Catabolism	PP_3443	-0.8717161814371721	-4.1743914286295585	-1.7796694437662737	PP_3443 Glyceraldehyde-3-phosphate dehydrogenase
Metabolism & Catabolism	PP_3431	-2.528013229370117	-6.401872634887695	-6.417566299438477	PP_3431 D-lactate dehydratase
Metabolism & Catabolism	gnuK	1.268628438313801	-0.7438971201578788	2.6768296559651716	gnuK Gluconokinase
Metabolism & Catabolism	PP_3361	-2.1379146575927734	-3.062002182006836	-2.022531509399414	PP_3361 Aminotransferase
Metabolism & Catabolism	allA	-2.6367009480794295	-3.3449179331461565	-2.707120895385742	allA Ureidoglycolate lyase
Metabolism & Catabolism	PP_3224	0	-4.3153006235758475	-3.1388797760009766	PP_3224 Class II aldolase/adducin domain protein
Metabolism & Catabolism	PP_3216	0	-4.829744338989258	-3.5572687784830705	PP_3216 Cysteine dioxygenase
Metabolism & Catabolism	PP_3186	-2.136685689290367	1.0994656880696603	0.7104657491048201	PP_3186 Aminopyrimidine aminohydrolase
Metabolism & Catabolism	PP_3139	-1.4166444142659493	-3.545156478881836	-3.061552047729492	PP_3139 Glycosyl transferase, group 1 family protein
Metabolism & Catabolism	PP_3135	-1.8580729166666679	-4.86863072713216	-4.228209813435875	PP_3135 Glycosyl transferase
Metabolism & Catabolism	galE	-2.1041806538899728	-2.950869242350258	-1.8988869984944685	galE UDP-glucose 4-epimerase
Metabolism & Catabolism	aacs	-1.6798547108968123	-4.634199142456055	-4.903065999348957	aacs Acetoacetyl-coenzyme A synthetase
Metabolism & Catabolism	PP_3019	-1.0227088928222656	-3.0431353251139335	-1.7695916493733712	PP_3019 Carbon-nitrogen hydrolase family protein
Metabolism & Catabolism	glaH	2.7095686594645194	0.1725495656331404	-0.49495633443196496	glaH Glutarate 2-hydroxylase
Metabolism & Catabolism	PP_2568	-1.335426966349285	-3.564671198527016	-2.6315879821777344	PP_2568 Ring-cleaving dioxygenase
Metabolism & Catabolism	quiC1	-1.7332089742024728	-2.0768089294433594	-0.9526634216308594	quiC1 3-dehydroshikimate dehydratase
Metabolism & Catabolism	PP_2533	-2.354632695515953	-1.9716885884602853	-0.6836433410644531	PP_2533 D-isomer specific 2-hydroxyacid dehydrogenase family protein
Metabolism & Catabolism	PP_2528	-1.9044348398844413	-2.457132339477539	-1.8601512908935547	PP_2528 O-acetylhomoserine (Thiol)-lyase
Metabolism & Catabolism	Nuh	-0.22609329223632812	-2.858743667602539	-2.5745995839436837	Nuh Ribonucleoside hydrolase
Metabolism & Catabolism	ansB	-1.6389751434326172	-1.701446533203125	-2.4713929494221993	ansB Glutaminase-asparaginase
Metabolism & Catabolism	PP_2422	-2.2408517201741525	-4.441381454467773	-4.38599967956543	PP_2422 Carboxymuconolactone decarboxylase-like domain-containing protein
Metabolism & Catabolism	prpE	-0.3473091125488281	-2.324349721272789	-3.5539983113606795	prpE Propionyl-CoA synthetase
Metabolism & Catabolism	prpD	-1.8404254913330078	-5.376668294270832	-5.220541000366211	prpD 2-methylcitrate dehydratase
Metabolism & Catabolism	acd	-0.14286740620931226	-4.459604899088543	-2.9712689717610665	acd Short-chain acyl-CoA dehydrogenase
Metabolism & Catabolism	PP_2215	-0.8678499857584647	-3.134831746419273	-2.2900568644205705	PP_2215 Acetyl-CoA acetyltransferase
Metabolism & Catabolism	fadBA	-0.5694338480631522	-2.502819061279297	-1.7018731435139962	fadBA 3-hydroxyacyl-CoA dehydrogenase type-2
Metabolism & Catabolism	PP_2213	0.0806452433268241	-3.488986333211262	-1.7385565439860002	PP_2213 Acyl-CoA synthetase
Metabolism & Catabolism	PP_2170	0	0	2.230470021565754	PP_2170 chorismate mutase
Metabolism & Catabolism	PP_2124	0.3910655975341797	-2.6848379770914725	0.08101844787597656	PP_2124 Glycosyl transferase
Metabolism & Catabolism	PP_2118	-0.9659404754638672	-4.132605234781899	-3.5061448415120466	PP_2118 Multifunctional fatty acid oxidation complex subunit alpha
Metabolism & Catabolism	PP_2084	-0.8667704264322929	-2.09600003560384	-1.2263336181640625	PP_2084 Putative 4-hydroxy-4-methyl-2-oxoglutarate aldolase
Metabolism & Catabolism	PP_5365	-1.2520516713460275	-4.811877568562824	-4.496809005737305	PP_5365 Fatty acid methyltransferase
Metabolism & Catabolism	fadE	0.6149349212646484	-3.6280784606933594	-1.7210547129313127	fadE Acyl-coenzyme A dehydrogenase
Metabolism & Catabolism	PP_1792	0.4235947926839181	3.5783767700195312	2.4783356984456404	PP_1792 Glycosyl transferase, group 2 family protein
Metabolism & Catabolism	PP_1791	0.17442194620768348	4.939791361490887	2.2935975392659493	PP_1791 Homocitrate synthase
Metabolism & Catabolism	PP_1631	0.338897705078125	-1.9564984639485665	-2.731426239013672	PP_1631 AMP nucleosidase
Metabolism & Catabolism	PP_1510	-0.28979428609212476	-2.895163853963215	-2.8662853240966797	PP_1510 Carboxyvinyl-carboxyphosphonate phosphorylmutase
Metabolism & Catabolism	PP_5431	-1.7962716420491525	-4.050267537434895	-2.6141713460286446	PP_5431 Tryptophan synthase subunit beta
Metabolism & Catabolism	gcd	1.0485363006591797	-2.7892017364501953	-2.8789329528808594	gcd Quinoprotein glucose dehydrogenase
Metabolism & Catabolism	PP_1412	-1.3475513458251953	-4.754937489827473	-3.5445982615153007	PP_1412 3-hydroxyisobutyryl-CoA hydrolase
Metabolism & Catabolism	PP_1113	3.103090286254883	-1.8849029541015625	0.34917259216308594	PP_1113 cysteine synthase
Metabolism & Catabolism	PP_1111	0.19661394755045336	-3.5561765034993478	0.3042818705240862	PP_1111 Synthetase
Metabolism & Catabolism	arcA	-0.2682456970214844	-2.7505346934000663	-3.204315821329754	arcA Arginine deiminase
Metabolism & Catabolism	arcB	-0.07749048868815578	-2.7412796020507812	-3.233485539754234	arcB Ornithine carbamoyltransferase, catabolic
Metabolism & Catabolism	arcC	-0.01673380533854285	-2.484539667765297	-2.7539660135904924	arcC Carbamate kinase
Metabolism & Catabolism	gcvP1	1.5520095825195312	5.251677831013996	3.4486331939697266	gcvP1 Glycine dehydrogenase (decarboxylating) 1
Metabolism & Catabolism	tdcG-II	-2.2544504801432304	-4.881048838297527	-4.801211675008137	tdcG-II L-serine dehydratase
Metabolism & Catabolism	PP_0971	0.3593940734863281	-2.5951989491780587	-1.6833044687906913	PP_0971 SnoaL-like domain-containing protein
Metabolism & Catabolism	PP_0939	-0.9360472361246721	-2.201333999633789	-1.6310202280680315	PP_0939 Carbon-nitrogen hydrolase family protein
Metabolism & Catabolism	dadA2	1.3408139546712228	-1.0104764302571603	-4.5112374623616525	dadA2 D-amino acid dehydrogenase 2
Metabolism & Catabolism	fruB	-0.3721923828125	-2.7836901346842424	-0.3337160746256522	fruB phosphoenolpyruvate--protein phosphotransferase
Metabolism & Catabolism	gdhA	-0.6466941833496094	5.992942810058594	2.896755854288738	gdhA Glutamate dehydrogenase
Metabolism & Catabolism	PP_0587	-1.2323404947916679	-4.0870361328125	-3.1918195088704415	PP_0587 3-phosphoglycerate kinase
Metabolism & Catabolism	PP_0582	-0.17967287699381274	-2.8054968516031877	-2.8006820678710938	PP_0582 Thiolase family protein
Metabolism & Catabolism	PP_0581	-0.3197886149088518	-5.819068908691406	-5.307322820027672	PP_0581 3-oxoacyl-(Acyl-carrier-protein) reductase
Metabolism & Catabolism	PP_0580	-0.5063508351643868	-4.872812906901043	-3.6274172465006522	PP_0580 MaoC domain protein
Metabolism & Catabolism	dapF	-0.5116736094156913	-0.0230077107747384	-0.16045443216959754	dapF Diaminopimelate epimerase
Metabolism & Catabolism	eutB	-0.7692006429036446	-2.1479110717773438	-2.3469193776448556	eutB Ethanolamine ammonia-lyase large subunit
Metabolism & Catabolism	eutC	-2.2916831970214844	-3.8600025177001953	-2.7739626566569022	eutC Ethanolamine ammonia-lyase small subunit
Metabolism & Catabolism	davB	0.046591440836589726	-2.6525815327962263	-0.9155114491780587	davB Tryptophan 2-monooxygenase
Metabolism & Catabolism	aguA	-1.3830935160319022	-2.2639681498209647	-2.252866109212242	aguA Agmatine deiminase
Metabolism & Catabolism	rmlC	-0.4656352996826172	-2.988804499308266	-2.2876389821370466	rmlC dTDP-4-dehydrorhamnose 3,5-epimerase
Metabolism & Catabolism	tauD	0	2.394069035847984	2.168784459431965	tauD Alpha-ketoglutarate-dependent taurine dioxygenase
Metabolism & Catabolism	gcvP2	-1.4556757609049455	-5.163671493530273	-4.418539047241211	gcvP2 Glycine dehydrogenase (decarboxylating) 2
Metabolism & Catabolism	glgP	-0.44887860616048414	-5.416926701863609	-7.00929896036784	glgP Alpha-1,4 glucan phosphorylase
Metabolism & Catabolism	PP_5002	-1.4675712585449219	-2.3756980895996094	-0.7425098419189453	PP_5002 Gamma-butyrobetaine hydroxylase-like N-terminal domain-containing protein
Metabolism & Catabolism	putA	-0.4881553649902344	-2.1333554585774728	-1.4671675364176409	putA Bifunctional protein PutA
Metabolism & Catabolism	PP_4938	-1.5774542490641288	-2.461861928304039	-2.0722497304280587	PP_4938 Glycosyl transferase
Metabolism & Catabolism	PP_5632	-3.9181035359700545	-0.6309369405110665	0	PP_5632 Enzyme subunit involved in allo-isoleucine metabolism
Metabolism & Catabolism	PP_4817	-1.9892444610595703	-4.583979924519856	-4.338469187418621	PP_4817 MaoC domain protein
Metabolism & Catabolism	PP_4780	1.2681986490885393	-4.75018819173177	-3.9499746958414725	PP_4780 Acyl-CoA dehydrogenase
Metabolism & Catabolism	mmsA-II	-0.1464951833089181	-6.308032353719074	-7.6731427510579415	mmsA-II methylmalonate-semialdehyde dehydrogenase (CoA acylating)
Metabolism & Catabolism	mmsB	-0.35686238606770715	-6.923973083496094	-7.547293345133465	mmsB 3-hydroxyisobutyrate dehydrogenase
Metabolism & Catabolism	ggt	-1.0636450449625663	-2.7035338083903007	-1.8119856516520159	ggt Glutathione hydrolase proenzyme
Metabolism & Catabolism	ldh	-1.6525662740071603	-3.145083109537758	-3.3904520670572893	ldh Leucine dehydrogenase
Metabolism & Catabolism	PP_5698	0	-2.9862194061279297	-2.144390106201172	PP_5698 3-phosphoglycerate kinase
Metabolism & Catabolism	PP_4575	-0.4649085998535156	-2.626792271931965	-1.657437642415367	PP_4575 Urea amidolyase-related protein
Metabolism & Catabolism	PP_4556	-1.6740767161051444	-4.5538018544515	-2.7057921091715507	PP_4556 SnoaL-like domain-containing protein
Metabolism & Catabolism	phhA	2.8144283294677734	-1.2324930826822929	-2.0530649820963554	phhA Phenylalanine-4-hydroxylase
Metabolism & Catabolism	astE	-0.5400638580322266	-4.424105962117512	-3.1620820363362654	astE Succinylglutamate desuccinylase
Metabolism & Catabolism	PP_4421	1.158982594807945	-1.5627504984537772	2.408133188883461	PP_4421 Aminotransferase
Metabolism & Catabolism	PP_5724	0.5957806905110665	-2.1352386474609375	-2.688283284505207	PP_5724 Gamma-glutamylcyclotransferase AIG2-like domain-containing protein
Metabolism & Catabolism	hyi	-2.251139322916668	-1.1584332784016915	-0.8711954752604179	hyi Hydroxypyruvate isomerase
Metabolism & Catabolism	pvdH	5.032646814982094	4.850195566813149	2.9398873647054025	pvdH Diaminobutyrate-2-oxoglutarate transaminase
Metabolism & Catabolism	glgE	-0.946677525838215	-4.79613431294759	-4.11327298482259	glgE Alpha-1,4-glucan:maltose-1-phosphate maltosyltransferase
Metabolism & Catabolism	treSB	-0.7246990203857422	-2.9407800038655587	-2.24366887410482	treSB Maltokinase
Metabolism & Catabolism	glgB	-0.42925008138020715	-6.000333150227867	-4.51278750101725	glgB 1,4-alpha-glucan branching enzyme GlgB
Metabolism & Catabolism	glgX	-1.3466847737630196	-4.041851043701172	-4.699708938598633	glgX Glycogen debranching enzyme
Metabolism & Catabolism	treY	-2.5964005788167306	-3.0118986765543596	-3.068438847859703	treY Maltooligosyl trehalose synthase
Metabolism & Catabolism	malQ	-1.3137779235839844	-4.762826919555664	-4.56948788960775	malQ 4-alpha-glucanotransferase
Metabolism & Catabolism	treZ	-1.6474024454752616	-3.158955891927082	-3.1978995005289725	treZ Malto-oligosyltrehalose trehalohydrolase
Metabolism & Catabolism	hyuC	-1.0959809621175118	-6.942668279012047	-6.0609575907389335	hyuC N-carbamoyl-beta-alanine amidohydrolase/allantoine amidohydrolase 2
Metabolism & Catabolism	glcG	-2.604686101277668	-2.957562764485676	-2.617352167765297	glcG GlcG protein
Metabolism & Catabolism	PP_0938	0	-6.613337198893227	-7.186140060424805	PP_0938 TIGR02099 family protein
Metabolism & Catabolism	pvdY	0.7484340667724609	3.0171534220377616	3.0257078806559257	pvdY Hydroxyproline acetylase
Energy and cofactors
Energy & Respiration	PP_3547	-0.7146854400634766	-2.2868919372558594	-1.5687522888183594	PP_3547 NAD(P)-binding oxidoreductase with NAD(P)-binding Rossmann-fold domain
Energy & Respiration	azoR1	0	4.665864944458008	0.08583577473958215	azoR1 FMN-dependent NADH:quinone oxidoreductase 1
Energy & Respiration	atpB	4.21757698059082	1.3581008911132812	0.5685704549153634	atpB ATP synthase subunit a
Energy & Respiration	PP_2486	1.7324129740397147	2.20911471048991	2.3725128173828125	PP_2486 NADH-dependent flavin oxidoreductase, Oye family
Energy & Respiration	gdhB	-0.3065204620361328	-2.990078608194988	-2.3493270874023438	gdhB NAD-specific glutamate dehydrogenase
Energy & Respiration	PP_1691	0	3.7731800079345703	5.127328872680664	PP_1691 Glutamate synthase [NADPH] large chain
Energy & Respiration	PP_1372	-1.6974798838297502	-5.786031723022461	-3.912288029988609	PP_1372 AAA+ ATPase domain-containing protein
Energy & Respiration	tas	-1.3042265574137346	-2.4693997701009103	-1.782010396321617	tas NAD(P)-linked reductase
Energy & Respiration	yfcH	-1.4816652933756487	-2.2074012756347656	-2.572265625	yfcH Conserved protein with NAD(P)-binding Rossmann-fold domain
Energy & Respiration	PP_0742	-1.327669779459633	-3.3347625732421875	-4.011538823445637	PP_0742 Renalase
Energy & Respiration	obg	1.151831944783531	2.6688378651936837	2.249573389689129	obg GTPase Obg
Energy & Respiration	PP_0550	-0.8456389109293596	-4.31593132019043	-4.649718602498375	PP_0550 NAD(P)-binding domain-containing protein
Energy & Respiration	ssuE	0.7597109476725272	4.716506322224934	4.077810923258465	ssuE FMN reductase (NADPH)
Energy & Respiration	gltB	-0.8438142140706368	2.987376530965168	1.8382333119710275	gltB L-glutamate synthase(NADPH) alpha subunit
Energy & Respiration	gltD	-0.7118034362792969	2.372362772623699	1.7024434407552071	gltD Glutamate synthase (NADPH) beta subunit
Energy & Respiration	gabD-II	2.468739191691082	0	0	gabD-II Succinate-semialdehyde dehydrogenase (NADP+)
Energy & Respiration	PP_4260	1.7699998219807966	-3.7974541982014998	-3.197612762451172	PP_4260 FixH family protein
Energy & Respiration	pydX	-1.272463480631508	2.6018193562825545	-6.284828186035156	pydX NADP-dependent dihydropyrimidine dehydrogenase subunit
Energy & Respiration	idh	1.6048049926757812	3.986178080240883	2.2454312642415353	idh Isocitrate dehydrogenase [NADP]
Energy & Respiration	icd	-0.6145928700764962	-4.405000686645508	-3.761955897013344	icd Isocitrate dehydrogenase [NADP]
Cofactor/Cation Binding	PP_2159	0	-2.115938822428383	1.3164132436116525	PP_2159 Copper-binding protein, plastocyanin/azurin family
Cofactor/Cation Binding	PP_5267	-0.47614606221517164	-4.064030329386391	-2.737222671508789	PP_5267 Cytochrome c5
Cofactor/Cation Binding	PP_0536	-1.097850163777668	-3.3059520721435547	-3.722438176472984	PP_0536 Hemerythrin-like domain-containing protein
Cofactor/Cation Binding	cc	-0.20813496907551965	-3.9326044718424455	-3.446085611979168	cc Cytochrome c4
Cofactor/Cation Binding	PP_0086	-1.7755705515543632	-6.443822860717773	-3.892902374267578	PP_0086 Dodecin flavoprotein
Cofactor/Cation Binding	PP_4870	-0.875099817911785	-2.6150048573811837	-2.9787495930989607	PP_4870 Azurin
Cofactor/Cation Binding	PP_4836	-0.1901442209879569	-2.8597253163655587	-3.1482893625895194	PP_4836 Copper chaperone PCu(A)C
Cofactor/Cation Binding	cycH	2.310291290283203	-0.31287193298339844	-0.6032524108886719	cycH Cytochrome c-type biogenesis protein
Cofactor/Cation Binding	PP_3291	-2.8101259867350237	0.1836134592692069	0.27622731526692945	PP_3291 Metallo-beta-lactamase family protein
Cofactor/Cation Binding	PP_2203	-2.4023488362630196	-4.813810984293621	-3.605194091796875	PP_2203 Metal-binding protein
Cofactor/Cation Binding	PP_5377	-3.1512298583984375	-6.37127176920573	-1.8181699117024728	PP_5377 Metal-binding protein
Cofactor/Cation Binding	cobB	7.429320653279621	3.509510040283203	1.8760458628336565	cobB Hydrogenobyrinate a,c-diamide synthase
Cofactor/Cation Binding	uppS	1.5875511169433594	2.8967533111572266	3.0962772369384766	uppS Ditrans,polycis-undecaprenyl-diphosphate synthase ((2E,6E)-farnesyl-diphosphate specific)
Cofactor/Cation Binding	ispH	0.46692975362142164	2.8693313598632812	2.2820040384928397	ispH 4-hydroxy-3-methylbut-2-enyl diphosphate reductase
Cofactor/Cation Binding	coq7	-0.005837122599285038	-2.267360051472984	-3.6844005584716797	coq7 3-demethoxyubiquinol 3-hydroxylase
Cofactor/Cation Binding	bioH	-2.4553292592366525	-3.053936640421547	-2.7043190002441406	bioH Pimeloyl-[acp] methyl ester esterase
Cofactor/Cation Binding	bioB	-1.0258242289225272	4.286476771036785	4.512156168619789	bioB Biotin synthase
Cofactor/Cation Binding	thiC	-1.0737870534261091	8.000035603841145	5.955974578857422	thiC Phosphomethylpyrimidine synthase
Cofactor/Cation Binding	cobH	1.0575720469156913	2.434254328409832	1.960491816202797	cobH Precorrin-8X methylmutase
Cofactor/Cation Binding	cobI	0	1.8716697692871094	2.302335739135742	cobI Precorrin-2 C(20)-methyltransferase
Cofactor/Cation Binding	ftsH	2.010072708129883	0.45325279235839844	0.10671806335449219	ftsH ATP-dependent zinc metalloprotease FtsH
Cofactor/Cation Binding	ypfJ	-1.0622692108154297	-5.774945576985676	-4.680103302001953	ypfJ Zinc metalloprotease
Cofactor/Cation Binding	PP_5732	-1.6179873148600272	-4.60828971862793	-3.0310503641764335	PP_5732 Metal-binding protein
Cofactor/Cation Binding	hemN	6.900203704833984	-0.7952264149983712	-0.09459877014160156	hemN Coproporphyrinogen-III oxidase
Biosynthesis
Biosynthesis	PP_3808	3.657410939534504	3.336699803670246	3.0726674397786446	PP_3808 Antibiotic synthesis protein MbtH
Biosynthesis	pvdA	6.676584879557293	3.8390560150146484	3.0673770904541016	pvdA L-ornithine 5-monooxygenase
Biosynthesis	aroF-II	-1.9989465077718087	3.344029108683266	3.45625432332357	aroF-II Phospho-2-dehydro-3-deoxyheptonate aldolase
Biosynthesis	PP_5395	0.03312937418619555	-2.100400288899742	-1.480042775472004	PP_5395 N(4)-bis(aminopropyl)spermidine synthase C-terminal domain-containing protein
Biosynthesis	lysA-I	0	2.092739741007488	1.8809890747070312	lysA-I Diaminopimelate decarboxylase
Biosynthesis	queE	-0.04231707255045691	3.351172765096031	1.819692611694336	queE 7-carboxy-7-deazaguanine synthase
Biosynthesis	nrdA	0.7483634948730469	2.4411354064941406	1.7744331359863281	nrdA Ribonucleoside-diphosphate reductase
Biosynthesis	nrdB	0.9509181976318359	3.667326609293621	2.7199509938557966	nrdB Ribonucleoside-diphosphate reductase subunit beta
Biosynthesis	pabA	0	2.415342966715496	2.5543041229248047	pabA Aminodeoxychorismate synthase / para-aminobenzoate synthase multi-enzyme complex
Biosynthesis	PP_0367	-2.684876124064129	-3.698741277058918	-3.188794453938801	PP_0367 Pyrroloquinoline quinone biosynthesis protein PqqE
Biosynthesis	aroK	1.5950934092203788	3.147398630777996	2.9924252827962228	aroK Shikimate kinase
Biosynthesis	PP_5008	-6.709255854288735	-9.933050791422524	-8.258813858032227	PP_5008 Poly granule-associated protein
Biosynthesis	PP_5007	-1.6322205861409493	-5.807352066040039	-5.464204152425129	PP_5007 Polyhydroxyalkanoate granule-associated protein GA2
Biosynthesis	pvdN	2.305598576863609	1.8702106475830078	2.280903498331707	pvdN cysteine desulfurase
Hydrolases & Transferases	PP_3797	2.497290929158531	0	0	PP_3797 Peptidase
Hydrolases & Transferases	PP_3598	3.801108042399086	3.3722972869873047	2.1393782297770194	PP_3598 Peptidase C26
Hydrolases & Transferases	PP_3441	-4.021727244059246	-4.961795806884766	-3.0870901743570975	PP_3441 BioF2-like acetyltransferase domain-containing protein
Hydrolases & Transferases	PP_3232	-2.372791926066082	-0.491029103597004	-1.8250478108723982	PP_3232 Acetyltransferase, GNAT family
Hydrolases & Transferases	PP_3230	-4.540506362915039	-5.508056640625	-5.250341415405273	PP_3230 Phosphoribosyl transferase domain protein
Hydrolases & Transferases	PP_3136	-0.9166806538899728	-2.812924702962242	-1.8873666127522775	PP_3136 Serine acetyltransferase
Hydrolases & Transferases	PP_3134	-1.526753107706707	-4.298016230265297	-3.587901433308918	PP_3134 Transferase
Hydrolases & Transferases	PP_3020	-0.5369014739990234	-2.5500926971435547	-1.2309010823567732	PP_3020 Serine/threonine protein phosphatase
Hydrolases & Transferases	PP_2891	0	-4.168987909952801	-3.791102727254234	PP_2891 Acetyltransferase, GNAT family
Hydrolases & Transferases	ampC	-2.230001449584961	-2.7231489817301444	-3.0243651072184257	ampC Beta-lactamase
Hydrolases & Transferases	tam	-0.7095794677734375	-2.2129077911376953	-1.7200393676757812	tam Trans-aconitate methyltransferase
Hydrolases & Transferases	PP_5392	-2.054950714111328	-3.789581934611004	-3.1436964670817034	PP_5392 Beta-propeller fold lactonase family protein
Hydrolases & Transferases	PP_2314	2.226055145263672	2.834002176920574	2.345264434814453	PP_2314 Class I SAM-dependent methyltransferase
Hydrolases & Transferases	PP_2233	-1.1443360646565743	-4.968423843383789	-4.180489857991539	PP_2233 Hydrolase, isochorismatase family
Hydrolases & Transferases	PP_2201	-0.1523024241129569	-2.762646357218422	-1.6886018117268868	PP_2201 Hydrolase, alpha/beta fold family
Hydrolases & Transferases	ppgL	-2.1585667928059884	-3.2911561330159493	-3.5311927795410156	ppgL L-alpha-hydroxyglutaric acid gamma-lactonase
Hydrolases & Transferases	tpm	-1.037803014119465	-2.1806138356526716	-1.5599072774251326	tpm Thiopurine S-methyltransferase
Hydrolases & Transferases	PP_5344	-0.14742978413899976	-2.3747386932373047	-2.3662268320719413	PP_5344 Acetyltransferase
Hydrolases & Transferases	PP_1828	0	-3.784739176432293	-2.796094258626301	PP_1828 N-acetyltransferase
Hydrolases & Transferases	PP_1789	0	2.00360107421875	2.8659756978352853	PP_1789 Hydrolase, haloacid dehalogenase-like family
Hydrolases & Transferases	PP_1725	-0.9460233052571603	-3.363323211669922	-2.1936613718668596	PP_1725 Nucleotide pyrophosphatase
Hydrolases & Transferases	PP_1721	-0.38802591959635535	-1.579263687133789	-3.4754479726155623	PP_1721 Phosphoserine phosphatase
Hydrolases & Transferases	pncC	-0.7412878672281913	-1.9437109629313127	-2.6202023824056013	pncC Nicotinamide-nucleotide amidohydrolase PncC
Hydrolases & Transferases	frmC	-1.5987943013509103	-2.8329410552978516	-2.151912053426109	frmC S-formylglutathione hydrolase
Hydrolases & Transferases	cmoA	0	2.411211649576824	2.079254150390625	cmoA Carboxy-S-adenosyl-L-methionine synthase
Hydrolases & Transferases	PP_1184	-1.9684683481852225	-5.676303863525391	-5.054569880167644	PP_1184 Dienelactone hydrolase family protein
Hydrolases & Transferases	PP_1126	0.009958902994792851	-2.7448577880859375	-1.5365962982177734	PP_1126 Hydrolase
Hydrolases & Transferases	pgl	-1.1227957407633475	-4.511067708333332	-0.6957613627115897	pgl 6-phosphogluconolactonase
Hydrolases & Transferases	PP_0830	0.28106117248535156	-2.277874628702797	-0.3762029012044259	PP_0830 Acetyltransferase, GNAT family
Hydrolases & Transferases	PP_5252	0.13935089111328125	-3.5981693267822266	-3.536408742268879	PP_5252 Amidohydrolase 3 domain-containing protein
Hydrolases & Transferases	ppkB	-1.9924780527750663	-5.368858337402344	-5.306237538655601	ppkB ADP/GDP-polyphosphate phosphotransferase
Hydrolases & Transferases	ycaC-I	-1.3300228118896484	-5.704929987589519	-5.027239481608074	ycaC-I Hydrolase
Hydrolases & Transferases	PP_0541	-1.098988215128582	-3.0841744740804025	-2.600584030151367	PP_0541 Acetyltransferase, GNAT family
Hydrolases & Transferases	PP_0430	-0.7016944885253906	-2.2910626729329415	-2.7498950958251953	PP_0430 Nitronate monooxygenase domain-containing protein
Hydrolases & Transferases	estP	-1.3357620239257812	-2.8809331258138045	-3.157563527425129	estP Esterase EstP
Hydrolases & Transferases	PP_0308	-0.9773432413736955	-2.190769831339516	-1.8957271575927734	PP_0308 Dipeptidase
Hydrolases & Transferases	PP_0307	-0.6275863647460938	-3.2371590932210275	-1.539102554321289	PP_0307 Lysozyme inhibitor LprI-like N-terminal domain-containing protein
Hydrolases & Transferases	PP_0244	0	2.301159540812172	2.259089787801109	PP_0244 Thioesterase domain-containing protein
Hydrolases & Transferases	PP_0203	-1.3534100850423165	-2.638031005859375	-4.073699315388996	PP_0203 Dipeptidase
Hydrolases & Transferases	PP_0169	-2.0288359324137346	2.53265380859375	2.296070734659832	PP_0169 Dioxygenase, TauD/TfdA family
Hydrolases & Transferases	PP_0159	0.27594057718912524	-4.920466740926106	-5.609702428181965	PP_0159 CoA-transferase family III
Hydrolases & Transferases	scpC	3.163065592447918	3.3330542246500627	2.50421969095866	scpC Propionyl-CoA:succinate CoA transferase
Hydrolases & Transferases	PP_0052	-1.5203107198079415	-3.201203664143879	-2.3180484771728516	PP_0052 Beta-lactamase domain protein, putative hydrolase
Hydrolases & Transferases	pydB	-1.9383646647135429	-6.856834411621094	-5.779935201009113	pydB D-hydantoinase/dihydropyrimidinase
Hydrolases & Transferases	pxpA2	-0.30257860819498816	-2.3411070505778007	-2.619405746459961	pxpA2 5-oxoprolinase subunit A 2
Hydrolases & Transferases	PP_4540	-1.7494246164957694	-4.82298469543457	-2.700014114379883	PP_4540 Hydrolase, alpha/beta fold family
Hydrolases & Transferases	glxR	-2.0192248026529924	0.011708577473957149	-0.3440513610839844	glxR Tartronate semialdehyde reductase
Hydrolases & Transferases	pucL	-2.420430501302082	-0.4690876007080078	-2.8170166015625	pucL 2-oxo-4-hydroxy-4-carboxy-5-ureidoimidazoline decarboxylase
Hydrolases & Transferases	pucM	-1.2607173919677734	-3.555337905883789	-2.281869252522789	pucM 5-hydroxyisourate hydrolase
Hydrolases & Transferases	pvdM	2.337534586588543	4.239794413248699	2.4210847218831404	pvdM Dipeptidase
Hydrolases & Transferases	PP_4164	-0.7458686828613281	-2.7981637318929025	-0.939909617106121	PP_4164 Alpha/beta hydrolase
Hydrolases & Transferases	PP_4143	1.4395796457926444	-1.1973546346028634	-2.135052998860676	PP_4143 Methyltransferase type 11 domain-containing protein
Hydrolases & Transferases	PP_4030	-1.427511215209961	-2.1433162689208984	-2.347515106201172	PP_4030 Enoyl-CoA hydratase/isomerase family protein
Hydrolases & Transferases	PP_4018	0.3902327219645194	0.5049095153808594	2.3317991892496757	PP_4018 Acetyltransferase, GNAT family
Transport, secretion & membranes
Transport & Secretion	nhaA2	2.2542260487874337	0.7786413828531877	0.18746439615885535	nhaA2 Na(+)/H(+) antiporter NhaA 2
Transport & Secretion	PP_3800	2.8998076121012346	0	0	PP_3800 Periplasmic protein
Transport & Secretion	PP_3612	0	2.6740894317626953	0.20424969991048414	PP_3612 TonB-dependent receptor
Transport & Secretion	PP_3106	2.178520838419594	2.5981578826904297	1.0752766927083321	PP_3106 Gp5/Type VI secretion system Vgr protein OB-fold domain-containing protein
Transport & Secretion	PP_3093	2.0526790618896484	1.8211027781168632	1.36817232767741	PP_3093 Type VI secretion system baseplate subunit TssK
Transport & Secretion	PP_2870	-0.9667479197184257	-2.356241226196289	0	PP_2870 Spermidine/putrescine-binding periplasmic protein
Transport & Secretion	PP_2770	0	-5.611991882324219	-3.573029200236004	PP_2770 Leucine-binding protein domain-containing protein
Transport & Secretion	PP_2757	0	-3.798399607340496	-1.6443939208984375	PP_2757 Sugar-binding protein
Transport & Secretion	PP_2752	0	-3.746019999186199	-2.382731755574543	PP_2752 Leucine-binding protein domain-containing protein
Transport & Secretion	PP_2751	0	-2.551665623982746	-2.009644190470379	PP_2751 Leucine-binding protein domain-containing protein
Transport & Secretion	PP_5382	0	-6.315705617268883	-4.129781087239586	PP_5382 Exported protein
Transport & Secretion	PP_2195	-0.006470362345378788	-3.532369613647461	-2.7625802357991525	PP_2195 Putrescine-binding periplasmic protein
Transport & Secretion	potF-IV	-1.7269102732340507	-3.2228323618570975	-1.9259033203125	potF-IV Putrescine-binding periplasmic protein
Transport & Secretion	actP-I	2.2307046254475935	-1.227312723795574	-3.034192403157551	actP-I Acetate permease
Transport & Secretion	PP_5329	-0.19578870137532434	-4.1914602915445975	-3.937405268351238	PP_5329 Phosphate-binding protein
Transport & Secretion	opdP	-1.2251771291096993	-4.171379089355469	-1.2926457722981795	opdP Glycine-glutamate dipeptide porin
Transport & Secretion	PP_0801	0	-2.023715337117512	-0.9927654266357422	PP_0801 Secreted protein
Transport & Secretion	PP_0076	0.1551380157470703	-4.111400604248047	-2.888793309529621	PP_0076 Choline betaine-binding protein
Transport & Secretion	czcC-I	0	5.803553899129231	3.4920183817545585	czcC-I Cobalt-zinc-cadmium resistance protein
Transport & Secretion	PP_5157	-0.2201112111409529	-3.985544840494793	-2.7173722585042306	PP_5157 Solute-binding protein family 3/N-terminal domain-containing protein
Transport & Secretion	cadA-III	2.668193817138672	0.2870006561279297	0.28946685791015625	cadA-III Cadmium translocating P-type ATPase
Transport & Secretion	PP_5525	-0.9761117299397775	-6.3441925048828125	-5.354075113932289	PP_5525 Secreted protein
Transport & Secretion	pvdE	2.162693659464516	1.2565574645996094	1.0187727610270194	pvdE Pyoverdine ABC export system, fused ATPase and permease components
Transport & Secretion	PP_4200	-1.135885238647461	-3.3280709584554025	-2.713245391845703	PP_4200 Solute-binding protein family 3/N-terminal domain-containing protein
Transport & Secretion	PP_4171	-0.9858646392822266	-4.058977127075195	-2.9542789459228516	PP_4171 TonB-dependent receptor
Transport & Secretion	PP_3954	-2.9437484741210938	-4.737031936645508	-3.5061988830566406	PP_3954 C4-dicarboxylate ABC transporter
Transport & Secretion	modA	-0.30810483296712476	-2.1497713724772147	-2.225503921508789	modA Molybdate-binding periplasmic protein
Transport & Secretion	PP_3814	-2.389060338338215	-3.6649729410807304	-3.5136788686116525	PP_3814 Polyamine ABC transporter, periplasmic polyamine-binding protein
Transport & Secretion	PP_3804	0.7307732899983712	1.7016487121582031	2.665723164876301	PP_3804 Metal ABC transporter substrate-binding protein
Transport & Secretion	PP_3636	0.103790283203125	-5.297950744628906	-4.680841445922852	PP_3636 Sulfonate ABC transporter, periplasmic sulfonate-binding protein
Transport & Secretion	PP_3593	-0.4717928568522112	-2.9217389424641915	-2.3874060312906877	PP_3593 Amino acid ABC transporter, periplasmic binding protein
Transport & Secretion	PP_3558	-0.3376941680908203	-4.000238418579102	-3.9333699544270857	PP_3558 Amino acid transporter, periplasmic amino acid-binding protein
Transport & Secretion	PP_3528	1.0165589650471993	-5.788974126180015	-2.077146530151367	PP_3528 ABC transporter, periplasmic substrate-binding protein
Transport & Secretion	PP_3455	2.1806068420410156	-0.8639418284098284	0	PP_3455 Multidrug efflux RND membrane fusion protein
Transport & Secretion	mgtC	2.3669166564941406	0	0	mgtC Protein MgtC
Transport & Secretion	PP_3128	-1.2125167846679688	-6.58639589945475	-5.59516207377116	PP_3128 Exopolysaccharide biosynthesis/transport protein
Transport & Secretion	PP_3127	-0.7802416483561174	-2.9621035257975272	-2.6026471455891915	PP_3127 Exopolysaccharide transport protein
Transport & Secretion	ybiT	0.47536404927571496	3.0908819834391252	2.1956303914388045	ybiT ATP-binding component of a transport system
Transport & Secretion	PP_2853	-1.6091346740722656	-4.774529139200844	-3.6675853729248047	PP_2853 Transporter
Transport & Secretion	PP_2775	0	-3.8132082621256487	-2.9715677897135393	PP_2775 Glycine betaine/L-proline ABC transporter, periplasmic component
Transport & Secretion	mgtA	3.2459939320882185	3.677654266357422	2.5518798828125	mgtA Magnesium-transporting ATPase, P-type 1
Transport & Secretion	rbsA-I	-0.1470495859781913	-2.6333401997884103	-1.0326169331868478	rbsA-I Ribose ABC transporter-ATP-binding subunit
Transport & Secretion	rbsB	-0.8352610270182304	-3.2788899739583357	-1.8344001770019531	rbsB Ribose ABC transporter, periplasmic ribose-binding subunit
Transport & Secretion	PP_2264	-3.3154284159342424	-4.1342900594075545	-3.8833484649658203	PP_2264 Sugar ABC transporter, periplasmic sugar-binding protein
Transport & Secretion	PP_2260	1.6757780710856132	-5.586404800415039	-4.554414749145508	PP_2260 Glycerol-phosphate ABC transporter, ATP-binding protein
Transport & Secretion	cusF	-0.71288235982259	-3.532084782918293	-3.727641423543293	cusF Probable exported copper efflux protein
Transport & Secretion	copA-II	-2.483245849609375	-0.4832318623860701	-0.7632891337076835	copA-II Copper resistance protein A
Transport & Secretion	betX	-0.8739770253499337	-4.001991907755535	-4.31438891092936	betX Choline / betaine / carnitine ABC transporter-substrate binding protein BetX
Transport & Secretion	PP_1726	-1.5150674184163435	-6.458766301472981	-5.344966252644856	PP_1726 ABC transporter, periplasmic binding protein
Transport & Secretion	ydcS	-1.9297587076822929	-4.879341125488281	-3.921872456868492	ydcS Polyamine ABC transporter, periplasmic polyamine-binding protein
Transport & Secretion	PP_1418	-0.5001900990804025	-2.856658299763996	-3.3264554341634103	PP_1418 Tricarboxylate transport protein TctC
Transport & Secretion	ttgB	2.0746631622314453	2.1459128061930315	-1.2066783905029297	ttgB Probable efflux pump membrane transporter TtgB
Transport & Secretion	exbD	3.5033137003580705	3.8500442504882812	3.575998306274414	exbD Biopolymer transport protein ExbD
Transport & Secretion	exbB	3.295611699422203	3.209707260131836	1.3946914672851562	exbB Biopolymer transport protein ExbB
Transport & Secretion	yhdW	-1.099438349405922	-2.205729166666668	-1.574586232503254	yhdW Amino-acid ABC transporter-binding protein YhdW
Transport & Secretion	dctA	0	4.601064682006836	0	dctA C4-dicarboxylate transport protein
Transport & Secretion	livK	-0.6726837158203125	-2.255411783854168	-1.2145156860351562	livK Branched-chain amino acids ABC transporter-periplasmic leucine binding subunit
Transport & Secretion	dppA-IV	-1.0965557098388672	-2.8432985941568987	-2.113313039143879	dppA-IV Periplasmic dipeptide transport protein
Transport & Secretion	dppA-III	-1.028778076171875	-5.414795557657879	-3.158939997355141	dppA-III Dipeptide ABC transporter-periplasmic binding protein
Transport & Secretion	dppA-II	-1.344908396402996	-5.3358154296875	-2.9775028228759766	dppA-II Dipeptide ABC transporter-periplasmic binding protein
Transport & Secretion	dppA-I	-1.6644763946533203	-4.863775253295898	-3.1396719614664725	dppA-I Dipeptide ABC transporter-periplasmic binding protein
Transport & Secretion	dppD	-0.09831555684407789	-2.458812077840168	0	dppD ABC-type dipeptide transporter
Transport & Secretion	yehX	0	2.51409912109375	1.817980448404949	yehX Quaternary amine transport ATP-binding protein
Transport & Secretion	ptxB	-0.1609516143798828	-2.4634354909261056	-1.56885592142741	ptxB Phosphonate transport system-binding protein
Transport & Secretion	PP_0805	0	-3.3613198598225935	-2.8969192504882812	PP_0805 Outer membrane efflux protein
Transport & Secretion	PP_0683	-2.940488815307617	-3.0349451700846366	-2.5996475219726562	PP_0683 Cation transporter
Transport & Secretion	PP_0657	-1.417327880859375	-2.4578984578450545	-1.685792287190754	PP_0657 Amino acid ABC transporter, periplasmic amino acid-binding protein
Transport & Secretion	PP_0412	-1.2032807668050118	-4.204139709472656	-2.889250437418621	PP_0412 Polyamine ABC transporter, periplasmic polyamine-binding protein
Transport & Secretion	potA	0.1741072336832694	-3.6834398905436174	-2.081554412841797	potA Spermidine/putrescine import ATP-binding protein PotA
Transport & Secretion	cbcX	-1.467997868855793	-5.998266220092773	-4.189284642537437	cbcX Choline / betaine / carnitine ABC transporter-substrate binding protein
Transport & Secretion	cbcV	-0.4516207377115897	-2.8055108388264998	-2.239887873331707	cbcV Choline / betaine / carnitine ABC transporter-ATP binding subunit
Transport & Secretion	artJ	-0.4753576914469413	-2.2054208119710275	-1.5035050710042341	artJ L-arginine ABC transporter-periplasmic binding subunit
Transport & Secretion	PP_0241	-0.2028656005859375	-2.379917780558266	0.5321890513102225	PP_0241 Transporter
Transport & Secretion	ssuA	0	-2.6890309651692696	-0.19795354207356652	ssuA Aliphatic sulfonate ABC transporter-periplasmic binding protein / transport of isethionate
Transport & Secretion	tauA	-1.3849143981933594	-4.9288813273111955	-1.8451366424560547	tauA Taurine ABC transporter periplasmic binding subunit
Transport & Secretion	PP_0221	0	-4.669097900390625	-0.3751564025878906	PP_0221 Methionine ABC transporter periplasmic-binding lipoprotein (MetQ-like protein)
Transport & Secretion	PP_0207	0	-2.807528813680012	-1.583973566691082	PP_0207 Nitrate ABC transporter, periplasmic nitrate-binding protein
Transport & Secretion	yheS	2.1891117095947266	3.261241912841797	3.4191443125406877	yheS Of ABC superfamily informational factor: ATP-binding components
Transport & Secretion	PP_0170	1.7324975331624373	-3.024112065633137	-0.09575144449869555	PP_0170 ABC transporter, periplasmic binding protein
Transport & Secretion	spuD	-0.4607880910237654	-2.619578679402668	-2.0821730295817034	spuD Spermidine/putrescine ABC transporter-periplasmic subunit
Transport & Secretion	spuE	-0.3618342081705741	-2.298471450805664	-1.707288106282551	spuE Spermidine/putrescine ABC transporter-periplasmic subunit
Transport & Secretion	sbp-II	-0.2778294881184884	-2.9891834259033203	-1.0931555430094377	sbp-II Sulfate ABC transporter
Transport & Secretion	PP_4923	-1.6757698059082031	-2.513781229654949	-2.9141228993733748	PP_4923 Outer membrane efflux protein
Transport & Secretion	PP_4867	-0.27248636881510535	-2.3432960510253906	-1.4156723022460938	PP_4867 Branched-chain amino acid ABC transporter, periplasmic amino acid-binding protein (BraC-like)
Transport & Secretion	PP_4689	-0.9677867889404297	-2.345929463704426	-1.4596284230550154	PP_4689 Heme/hemin ABC transporter, periplasmic heme/hemin-binding protein
Transport & Secretion	yjiY	0.4273064931233712	-2.371266047159832	-2.359303156534832	yjiY Transporter
Transport & Secretion	argT	-0.5262393951416016	-3.068511962890625	-2.161567052205406	argT Lysine / arginine / ornithine ABC transporter-periplasmic binding protein
Transport & Secretion	mgtE	5.717901865641277	1.617879867553711	3.9618778228759766	mgtE Magnesium transporter MgtE
Transport & Secretion	PP_4428	-2.448453903198242	-3.1301797231038435	-1.847333272298176	PP_4428 Amino acid ABC transporter, periplasmic amino acid-binding protein
Transport & Secretion	sbp-I	-0.8407300313313826	-3.20429293314616	-2.032106399536133	sbp-I Sulfate ABC transporter
Transport & Secretion	yejF	0.5521608988443987	-2.5955149332682304	-1.640810648600258	yejF Microcin C transporter-ATP binding subunit
Transport & Secretion	yejA	-0.39136250813801965	-3.10453669230143	-2.8843765258789062	yejA Microcin C transporter-periplasmic binding protein
Structural & Membrane-Related	yidC	2.1924699147542306	1.143138249715168	0.6172097524007185	yidC Membrane protein insertase YidC
Structural & Membrane-Related	PP_5333	-0.2038402557373047	-2.767831802368164	-1.2969430287679025	PP_5333 Lipoprotein
Structural & Membrane-Related	PP_5319	-2.105211893717449	-4.257925669352211	-5.584836324055988	PP_5319 Lipoprotein
Structural & Membrane-Related	PP_5304	2.8074092864990234	2.5175336201985665	5.040511449178059	PP_5304 Lipoprotein
Structural & Membrane-Related	yjiR	3.3244177500406913	-4.521341959635418	-1.5227006276448556	yjiR Regulator
Structural & Membrane-Related	plpB	-0.24459075927734375	-2.4628206888834647	-0.9797356923421248	plpB NLPA lipoprotein
Structural & Membrane-Related	PP_5077	2.882963816324871	-0.0705413818359375	0.013452529907226562	PP_5077 SPOR domain-containing protein
Structural & Membrane-Related	PP_5070	-0.3248119354248047	-2.5560830434163435	-2.2869065602620466	PP_5070 ParA family protein
Structural & Membrane-Related	opgH	2.913563410441082	0	0	opgH Glucans biosynthesis glucosyltransferase H
Structural & Membrane-Related	PP_4851	0.20965576171875	-4.246002197265625	-4.563283920288086	PP_4851 Phosphate starvation-inducible protein, PSIF
Structural & Membrane-Related	mrcB	2.276020685831707	0.36068026224772254	0.1382166544596366	mrcB Penicillin-binding protein 1B
Structural & Membrane-Related	mscL	-1.7737865447998047	-4.149387995402016	-3.6091747283935547	mscL Large-conductance mechanosensitive channel
Structural & Membrane-Related	PP_4555	-1.7689755757649763	-3.769549051920574	-3.006552378336586	PP_4555 YCII-related domain-containing protein
Structural & Membrane-Related	PP_4314	-0.11745007832844934	-2.3182735443115234	-2.905138651529949	PP_4314 CENP-V/GFA domain-containing protein
Structural & Membrane-Related	PP_4293	0.2007325490315779	2.933107376098633	2.346125920613609	PP_4293 Nucleoside-specific outer membrane channel protein Tsx
Structural & Membrane-Related	fpvA	0.09634081522623816	4.161046346028648	4.419528325398765	fpvA Outer membrane ferripyoverdine receptor FpvA, TonB-dependent
Structural & Membrane-Related	sdhD	2.2142187754313163	0	0	sdhD Succinate dehydrogenase hydrophobic membrane anchor subunit
Structural & Membrane-Related	sohB	2.100861231486004	-0.014454523722331913	-1.1798299153645857	sohB Inner membrane peptidase
Structural & Membrane-Related	pbpG	-1.2238794962565116	-2.4225533803304025	-1.6356658935546875	pbpG Periplasmic murein D-alanyl-D-alanine endopeptidase
Structural & Membrane-Related	PP_3563	-2.453081766764324	-2.8313980102539062	-0.6497268676757812	PP_3563 SCP domain-containing protein
Structural & Membrane-Related	PP_3126	-5.774998982747398	-6.848664601643879	-6.477375666300453	PP_3126 Polysaccharide exported protein
Structural & Membrane-Related	PP_3008	-3.313721338907879	-3.782430013020832	-4.194675445556641	PP_3008 Lipoprotein
Structural & Membrane-Related	cigR	-1.998697280883789	-3.555997848510742	-2.7014846801757812	cigR Integral membrane protein
Structural & Membrane-Related	PP_2449	3.548676172892254	1.3872419993082694	-0.09690984090169152	PP_2449 SPOR domain-containing protein
Structural & Membrane-Related	PP_2331	2.6611703236897775	-0.038702646891277226	-0.49611155192057055	PP_2331 Inactive transglutaminase fused to 7 transmembrane helices
Structural & Membrane-Related	PP_2306	-0.0648523966471366	-4.3958587646484375	-4.347559611002602	PP_2306 Lipoprotein
Structural & Membrane-Related	PP_2197	0.132904052734375	-2.422892252604168	-1.9218610127766915	PP_2197 Lipoprotein
Structural & Membrane-Related	PP_2161	-0.5162893931070975	-2.386953353881836	-3.918010711669922	PP_2161 Chromosome partitioning protein ParA
Structural & Membrane-Related	PP_2130	-2.090678532918293	-7.205339431762695	-5.696604410807289	PP_2130 Soluble lytic transglycosylase
Structural & Membrane-Related	PP_2121	-0.8816452026367188	-3.4355684916178397	-2.040579477945961	PP_2121 Lipoprotein
Structural & Membrane-Related	PP_2003	0.01395416259765625	-2.419335047403969	-0.504334767659504	PP_2003 Lipoprotein
Structural & Membrane-Related	PP_1970	-0.21233622233073035	-4.077938079833984	-2.634674708048504	PP_1970 Lipoprotein
Structural & Membrane-Related	yceG	0.9535191853841134	-2.4511102040608748	-2.274384816487629	yceG Endolytic murein transglycosylase
Structural & Membrane-Related	etp	1.2762209574381522	2.0413328806559257	1.4644743601481132	etp protein-tyrosine-phosphatase
Structural & Membrane-Related	rffE	-1.4854857126871757	-3.240749994913738	-2.10963567097982	rffE UDP-N-acetylglucosamine 2-epimerase (non-hydrolyzing)
Structural & Membrane-Related	rfbC	2.7964115142822266	7.07469367980957	5.0926068623860665	rfbC dTDP-4-dehydrorhamnose 3,5-epimerase
Structural & Membrane-Related	PP_1502	-1.3718916575113909	-3.218222935994465	-4.06140963236491	PP_1502 OmpA family protein
Structural & Membrane-Related	PP_1501	0	-2.4881280263264998	-2.369997660319008	PP_1501 Lipoprotein
Structural & Membrane-Related	PP_1498	-1.001220703125	-2.2802365620931013	-2.645647684733074	PP_1498 Lipoprotein
Structural & Membrane-Related	PP_1309	2.2676207224528007	-2.128722508748371	-3.255624771118164	PP_1309 Z-ring associated protein G
Structural & Membrane-Related	PP_1122	-1.2340335845947266	-5.404284795125328	-4.9360529581705705	PP_1122 OmpA family protein
Structural & Membrane-Related	PP_1121	-1.3237648010253906	-8.246047337849934	-7.068859100341797	PP_1121 OmpA family protein
Structural & Membrane-Related	PP_1087	-0.4877796173095703	-2.1492919921875	-2.9029013315836565	PP_1087 Outer membrane protein, OmpA family
Structural & Membrane-Related	mltF	0.2703081766764335	-2.783478418986004	-1.6860396067301444	mltF Membrane-bound lytic murein transglycosylase F
Structural & Membrane-Related	gtsA	-1.1977685292561873	-5.918930689493816	0.28255208333333215	gtsA Mannose/glucose ABC transporter, glucose-binding periplasmic protein
Structural & Membrane-Related	PP_0803	0	-2.0389397939046248	-2.138622283935547	PP_0803 Membrane fusion protein (MFP) family protein
Structural & Membrane-Related	lolB	1.75612004597982	-2.608510971069336	-1.360270818074543	lolB Outer-membrane lipoprotein LolB
Structural & Membrane-Related	PP_0694	1.2840525309244804	2.8048165639241525	2.7432727813720703	PP_0694 Chromosome partitioning protein
Structural & Membrane-Related	PP_0693	0.9446048736572266	3.097687403361004	3.312122344970703	PP_0693 Chromosome partitioning protein ParA
Structural & Membrane-Related	PP_0576	-0.9141737620035819	-5.113361358642578	-4.379973093668621	PP_0576 Lipoprotein
Structural & Membrane-Related	PP_0166	0.9158153533935547	-2.012793858846031	-2.341237386067707	PP_0166 Membrane fusion protein (MFP) family protein
Structural & Membrane-Related	PP_0108	0.047702789306640625	-2.1373939514160156	-0.9491831461588554	PP_0108 Transmembrane protein
Structural & Membrane-Related	PP_0091	-1.8531258900960275	-5.004744847615559	-5.010529200236	PP_0091 Lipoprotein
Structural & Membrane-Related	opdT-I	0	1.3283627827962228	2.1007906595865897	opdT-I Tyrosine-specific outer membrane porin D
Regulation & Signaling
Regulation & Signaling	PP_3834	-0.532684326171875	-6.485896428426106	-4.081389745076496	PP_3834 non-specific serine/threonine protein kinase
Regulation & Signaling	PP_3765	-1.5308767954508475	-7.443169911702473	-6.149342219034828	PP_3765 H-NS family protein MvaT
Regulation & Signaling	PP_3546	-0.4149805704752616	-3.416920979817707	-1.0081710815429688	PP_3546 histidine kinase
Regulation & Signaling	PP_3081	-0.26233673095703125	-3.1779232025146484	-0.91742769877116	PP_3081 YbhB/YbcL family Raf kinase inhibitor-like protein
Regulation & Signaling	csoR	0	-2.266908645629883	-1.2013289133707694	csoR Repressor of copper utilisation proteins
Regulation & Signaling	PP_2945	-0.6597448984781913	-3.348552703857422	-2.8821671803792306	PP_2945 histidine kinase
Regulation & Signaling	PP_2942	-2.273386001586914	-5.4344635009765625	-5.048196792602539	PP_2942 Response regulator
Regulation & Signaling	PP_2739	-1.1427262624104806	-2.373046239217121	-4.391450881958008	PP_2739 Sensory box protein
Regulation & Signaling	agmR	-0.955718994140625	-2.3950430552164725	-1.8257261912028007	agmR Glycerol metabolism activator
Regulation & Signaling	PP_2505	-0.09267298380533973	-3.3085784912109375	-2.100078582763672	PP_2505 diguanylate cyclase
Regulation & Signaling	PP_2354	0.26110521952311316	-2.657360076904297	-2.8013025919596366	PP_2354 histidine kinase
Regulation & Signaling	PP_2258	1.0366217295328752	2.292681376139324	2.1436208089192696	PP_2258 Sensory box protein
Regulation & Signaling	PP_2182	0.8539562225341797	2.3182601928710938	2.012533187866211	PP_2182 ProQ/FinO domain-containing protein
Regulation & Signaling	PP_2153	-0.15620930989583215	-2.054524739583332	-1.503492991129555	PP_2153 PilZ domain-containing protein
Regulation & Signaling	PP_1983	-0.9849116007486991	-4.699909210205078	-4.118178685506187	PP_1983 PAS/PAC/GAF sensor-containing diguanylate cyclase/phosphodiesterase
Regulation & Signaling	PP_1824	1.561056137084961	1.791013081868492	2.039793650309246	PP_1824 Smr domain protein
Regulation & Signaling	PP_1499	-0.28073565165201586	-3.5932547251383475	-2.9382464090983085	PP_1499 Flavohemoglobin expression-modulating QEGLA motif protein
Regulation & Signaling	mucB	-0.4278214772542306	-3.3775189717610665	-1.8307978312174455	mucB Sigma factor AlgU regulatory protein MucB
Regulation & Signaling	mucA	-0.6920038859049491	-3.7431100209554025	-4.445405324300129	mucA Sigma factor AlgU negative regulatory protein
Regulation & Signaling	PP_1411	-2.6417261759440116	-4.5175088246663435	-3.8308671315511056	PP_1411 diguanylate cyclase
Regulation & Signaling	PP_1212	0.9532070159912109	4.153308868408203	3.3629519144694022	PP_1212 Putative regulatory protein FmdB zinc ribbon domain-containing protein
Regulation & Signaling	yeaG	-1.364034652709961	-5.343513488769531	-4.539820988972981	yeaG Protein kinase
Regulation & Signaling	PP_0386	0.17936325073242188	-0.9610468546549491	-2.1436328887939453	PP_0386 Sensory box protein
Regulation & Signaling	PP_0347	0	-2.8661136627197266	-1.829324722290039	PP_0347 Serine/threonine protein kinase
Regulation & Signaling	ygaU	-1.2132059733072929	-6.644410451253254	-5.044626235961914	ygaU Regulator of murein cross-linking
Regulation & Signaling	PP_0215	-2.844095865885418	-4.414955139160156	-3.676542282104492	PP_0215 Response regulator
Regulation & Signaling	algR	-1.3737907409667969	-7.3694915771484375	-6.637573877970379	algR Positive alginate biosynthesis regulatory protein
Regulation & Signaling	PP_4959	-0.7880961100260429	-3.5214074452718087	-3.65052096048991	PP_4959 Diguanylate cyclase
Regulation & Signaling	PP_4910	2.050212224324543	0.8300069173177071	0.498444875081379	PP_4910 Histidine kinase
Regulation & Signaling	PP_4642	0.8115132649739607	-3.1832923889160156	-3.156208674112957	PP_4642 Cyclic diguanosine monophosphate-binding protein
Regulation & Signaling	PP_4364	-2.3385728200276716	-6.042581558227539	-6.491957982381184	PP_4364 Anti-sigma F factor antagonist
Regulation & Signaling	PP_4363	-1.229625066121418	-4.185516357421875	-4.108387629191082	PP_4363 Sensor histidine kinase/response regulator
Regulation & Signaling	PP_4362	-1.0773792266845703	-3.9829057057698556	-4.90308952331543	PP_4362 HPt domain-containing protein
Regulation & Signaling	PP_4222	5.914394378662109	2.3946609497070312	1.6089312235514335	PP_4222 SyrP protein
Regulation & Signaling	sixA	-0.47423744201660156	-3.5417003631591797	0.7517414093017578	sixA Phosphohistidine phosphatase SixA
Regulation & Signaling	PP_3968	-2.0793234507242815	-3.0261071523030623	-2.2696984608968087	PP_3968 histidine kinase
Regulation & Signaling	PP_2307	-0.8198305765787772	-3.7146275838216134	-3.8092041015625	PP_2307 CHAD domain-containing protein
Regulation & Signaling	PP_0181	-0.01713053385416785	-2.857847213745117	-2.0807266235351562	PP_0181 TIGR02647 family protein
Regulation & Signaling	PP_4785	1.0277360280354806	-2.1957028706868478	-1.5535907745361328	PP_4785 Sel1 repeat family protein
Stress responses, detoxification & chaperones
Stress Response & Chaperones	katG	-1.5424181620279924	-7.287379582722981	-5.87206522623698	katG Catalase-peroxidase
Stress Response & Chaperones	ahpF	0	2.3279355367024728	1.62816556294759	ahpF Alkyl hydroperoxide reductase subunit F
Stress Response & Chaperones	PP_3316	-0.25935808817545336	-4.320700327555336	-0.944861729939781	PP_3316 Chaperone-associated ATPase
Stress Response & Chaperones	PP_3312	0	-3.525325139363609	-3.740784962972004	PP_3312 Heat shock protein
Stress Response & Chaperones	PP_3294	-2.2831077575683594	0	0	PP_3294 Universal stress protein family
Stress Response & Chaperones	PP_3290	-2.508097330729168	0	-0.561433156331379	PP_3290 Universal stress protein family
Stress Response & Chaperones	PP_0396	-1.4027029673258475	-5.921559651692707	-6.121467590332031	PP_0396 UPF0229 protein PP_0396
Stress Response & Chaperones	PP_3156	-2.1179173787434884	-5.3175881703694685	-4.328109105428059	PP_3156 Universal stress protein family
Stress Response & Chaperones	clpV	4.803468068440754	-0.2795276641845703	4.013618469238281	clpV Protein ClpV1
Stress Response & Chaperones	PP_2745	-2.0315691630045585	0	-0.36194356282551965	PP_2745 Universal stress protein family
Stress Response & Chaperones	PP_2361	-3.4486662546793596	-5.402170817057293	-3.783766428629555	PP_2361 Chaperone protein
Stress Response & Chaperones	PP_2345	-1.4933020273844413	-2.380339304606121	-2.642524083455406	PP_2345 PepSY domain-containing protein
Stress Response & Chaperones	PP_2200	-1.3959999084472656	-1.921801249186199	-2.2208786010742188	PP_2200 Damage-inducible protein DinB
Stress Response & Chaperones	PP_2187	-1.7688891092936174	-5.975749333699547	-6.769830703735352	PP_2187 Universal stress protein family
Stress Response & Chaperones	PP_2132	-1.8104654947916679	-4.297202428181965	-3.6231956481933594	PP_2132 Universal stress protein
Stress Response & Chaperones	ibpA	3.262582778930664	2.499270757039387	3.5266888936360665	ibpA Small heat shock protein IbpA
Stress Response & Chaperones	gpx	-1.0643870035807304	-2.6351470947265625	-1.7641448974609375	gpx Glutathione peroxidase
Stress Response & Chaperones	htpX	2.5763015747070312	0	0	htpX Protease HtpX
Stress Response & Chaperones	prc	-1.8156191507975272	-3.5916220347086565	-3.370600382486977	prc Tail-specific protease prc
Stress Response & Chaperones	relA	-4.618336359659832	-3.5650895436604806	-2.827761332194008	relA GTP pyrophosphokinase
Stress Response & Chaperones	recA	2.046489715576172	2.5807228088378906	2.109921773274742	recA Protein RecA
Stress Response & Chaperones	cspA-I	1.5052413940429688	6.687421162923176	5.026973724365234	cspA-I Major cold shock protein
Stress Response & Chaperones	PP_1291	-0.7382532755533866	-3.888020833333332	-3.7573731740315743	PP_1291 PhoH family protein
Stress Response & Chaperones	PP_1289	1.2982184092203788	2.4208475748697893	2.0317885080973284	PP_1289 UPF0246 protein PP_1289
Stress Response & Chaperones	spoT	-2.689087549845379	-3.02379544576009	-2.897687276204426	spoT guanosine-3,5-bis(diphosphate) 3-diphosphatase
Stress Response & Chaperones	gstA	-1.693216323852539	-2.1076520284016915	-1.0562337239583321	gstA Protein GstA
Stress Response & Chaperones	PP_1119	-1.2034403483072929	-3.718423843383789	-1.9305349985758475	PP_1119 UPF0225 protein PP_1119
Stress Response & Chaperones	capB	-0.1261488596598319	3.1555226643880196	2.58499717712402	capB Cold shock protein CapB
Stress Response & Chaperones	bfr-II	0.061351776123046875	-3.7954870859781913	-2.7766373952229806	bfr-II Bacterioferritin
Stress Response & Chaperones	yfhM	0.7590084075927734	-3.2823359171549455	-2.220937093098957	yfhM Alpha-2-macroglobulin
Stress Response & Chaperones	bfr-I	-0.9904136657714844	-4.357049942016602	-3.336586634318035	bfr-I Bacterioferritin
Stress Response & Chaperones	PP_4981	-0.17841974894205848	-2.1915531158447266	-1.9145806630452498	PP_4981 UPF0312 protein PP_4981
Stress Response & Chaperones	PP_4707	-1.2047265370686837	-3.2615248362223284	-4.570788701375328	PP_4707 OsmY-related protein
Stress Response & Chaperones	PP_4177	-0.5645999908447266	-2.162485122680664	-3.2409833272298165	PP_4177 Pirin family protein
Stress Response & Chaperones	cspD	-1.8564281463623047	-3.6429093678792306	-2.80992825826009	cspD Cold shock-like protein CspD
Oxidative Stress & Detoxification	adhP	-0.879393259684246	-2.476104736328125	-3.3212763468424455	adhP alcohol dehydrogenase
Oxidative Stress & Detoxification	PP_3775	-2.472057342529297	-6.962977091471352	-8.107299168904621	PP_3775 Sarcosine oxidase
Oxidative Stress & Detoxification	glcE	-1.0060049692789725	-3.5870285034179688	-0.40901756286621094	glcE Glycolate oxidase, putative FAD-binding subunit
Oxidative Stress & Detoxification	PP_3742	-1.6612606048583984	-3.2335739135742188	-2.643484751383461	PP_3742 Glutathione S-transferase family protein
Oxidative Stress & Detoxification	PP_3725	1.893980662027996	0.5172780354817732	2.4326807657877616	PP_3725 Acyl-CoA dehydrogenase
Oxidative Stress & Detoxification	PP_3646	-2.5129559834798165	-1.201933542887371	0	PP_3646 Aldehyde dehydrogenase family protein
Oxidative Stress & Detoxification	PP_3644	-1.8683109283447266	-2.0009218851725272	-1.3500957489013672	PP_3644 Monooxygenase subunit
Oxidative Stress & Detoxification	PP_3639	-0.28917439778645715	-2.9969679514567034	-2.644894282023113	PP_3639 Alkylhydroperoxidase AhpD domain protein
Oxidative Stress & Detoxification	PP_3622	-2.0832970937093123	-4.226960500081379	-2.5809160868326835	PP_3622 Isoquinoline 1-oxidoreductase, beta subunit
Oxidative Stress & Detoxification	iorA-II	-3.75206693013509	-3.276865005493164	-2.8506590525309257	iorA-II Isoquinoline 1-oxidoreductase subunit alpha
Oxidative Stress & Detoxification	dmoA-II	0	-2.907753626505535	-3.412087122599285	dmoA-II Dimethyl-sulfide monooxygenase
Oxidative Stress & Detoxification	PP_3525	-0.5511658986409493	-3.429861704508461	-2.9493452707926444	PP_3525 FAD/FMN-containing dehydrogenase
Oxidative Stress & Detoxification	yajO	-1.4028129577636719	-2.7534421284993478	-1.7718060811360665	yajO 2-carboxybenzaldehyde reductase
Oxidative Stress & Detoxification	PP_3249	-0.6373456319173165	-4.732746760050453	-4.000931421915688	PP_3249 Oxidoreductase
Oxidative Stress & Detoxification	PP_3248	0.3911431630452462	2.4838720957438127	2.6602853139241525	PP_3248 Dyp-type peroxidase family protein
Oxidative Stress & Detoxification	PP_3133	-4.578622182210289	-2.021930694580078	-1.1703453063964844	PP_3133 Oxidoreductase
Oxidative Stress & Detoxification	PP_2943	-2.7226117451985665	-3.309567769368492	-3.8154678344726562	PP_2943 Cytochrome c551 peroxidase
Oxidative Stress & Detoxification	yghU	-3.78745905558268	-3.956676483154297	-3.2177575429280587	yghU GSH-dependent disulfide bond oxidoreductase
Oxidative Stress & Detoxification	mqo3	-3.706623077392578	-5.991760889689129	-6.2062212626139335	mqo3 Probable malate:quinone oxidoreductase 3
Oxidative Stress & Detoxification	lhgO	3.603726704915367	-1.180674870808918	1.2368634541829415	lhgO L-2-hydroxyglutarate oxidase
Oxidative Stress & Detoxification	sfnA	1.6802908579508475	-6.237873077392578	-0.9620431264241525	sfnA Dibenzothiophene monooxygenase
Oxidative Stress & Detoxification	PP_2700	0.0011755625406877357	-2.5293229420979806	-1.2493082682291679	PP_2700 Glutathione-dependent peroxiredoxin
Oxidative Stress & Detoxification	PP_2573	-3.399693806966148	-4.815006891886391	-4.0691986083984375	PP_2573 VOC domain-containing protein
Oxidative Stress & Detoxification	PP_2536	-1.7378438313802071	-3.215414047241211	-2.825154622395832	PP_2536 Glutathione S-transferase family protein
Oxidative Stress & Detoxification	PP_2507	-0.7841777801513672	-2.3382498423258475	-3.0475451151529924	PP_2507 Oxidoreductase, short-chain dehydrogenase/reductase family
Oxidative Stress & Detoxification	PP_2474	0.10864766438801965	2.843750635782879	1.0290279388427734	PP_2474 Glutathione S-transferase family protein
Oxidative Stress & Detoxification	nfnB	3.8010953267415353	4.348408381144207	5.470891952514648	nfnB 6,7-dihydropteridine reductase
Oxidative Stress & Detoxification	PP_2379	2.270671208699543	0.3019905090332031	0.16684405008951586	PP_2379 Cytochrome oxidase biogenesis protein
Oxidative Stress & Detoxification	yliI	-1.2261403401692696	-3.0329221089681013	-2.740015665690102	yliI Aldose sugar dehydrogenase
Oxidative Stress & Detoxification	ohr	-1.869223912556965	-3.69233004252116	-3.1604849497477225	ohr Organic hydroperoxide resistance protein
Oxidative Stress & Detoxification	PP_1816	-1.2658977508544922	-5.580242156982422	-4.853259404500324	PP_1816 Alcohol dehydrogenase, zinc-containing
Oxidative Stress & Detoxification	PP_1686	-1.9763081868489571	-6.601929346720379	-5.543797175089519	PP_1686 Glutathione peroxidase
Oxidative Stress & Detoxification	PP_1661	-1.0370756785074846	-7.072037378946941	-7.428162256876629	PP_1661 Dehydrogenase subunit
Oxidative Stress & Detoxification	PP_1660	-2.546293258666992	-5.716608047485352	-6.133964538574219	PP_1660 Sorbitol dehydrogenase
Oxidative Stress & Detoxification	PP_1659	-1.5018138885498047	-7.236015319824219	-6.536623001098633	PP_1659 Cytochrome C
Oxidative Stress & Detoxification	ldhA	-0.7955735524495431	-2.320614496866863	-1.4745782216389998	ldhA D-lactate dehydrogenase
Oxidative Stress & Detoxification	yfgD	1.0332756042480469	2.9480552673339844	3.536345799763996	yfgD Arsenate reductase
Oxidative Stress & Detoxification	PP_1487	0.18538729349771899	-3.6384849548339844	-2.13922119140625	PP_1487 Tellurite resistance TerB family protein
Oxidative Stress & Detoxification	patD	-1.0957450866699219	-5.39971923828125	-4.827126820882164	patD Medium chain aldehyde dehydrogenase
Oxidative Stress & Detoxification	PP_1478	-2.1807791392008475	-8.556491216023765	-6.508269627888996	PP_1478 Xenobiotic reductase
Oxidative Stress & Detoxification	petC	0.2375659942626953	-2.4985720316569022	-2.84123929341634	petC Ubiquinol--cytochrome c reductase, cytochrome c1
Oxidative Stress & Detoxification	petA	0.0668207804361991	-2.1088600158691406	-2.3749033610026054	petA Ubiquinol-cytochrome c reductase iron-sulfur subunit
Oxidative Stress & Detoxification	PP_1274	-0.3641077677408866	-3.9302209218343087	-3.647290547688801	PP_1274 Oxidoreductase, short-chain dehydrogenase/reductase family
Oxidative Stress & Detoxification	xenA	-2.3055362701416016	0.3877983093261719	-1.1686248779296875	xenA XenA
Oxidative Stress & Detoxification	mqo2	-1.356101353963215	-2.459291458129883	-2.366530100504555	mqo2 Probable malate:quinone oxidoreductase 2
Oxidative Stress & Detoxification	fumC-I	0.16867701212565223	3.3544470469156877	3.4539941151936837	fumC-I Fumarate hydratase class II
Oxidative Stress & Detoxification	PP_0925	-2.275470733642578	-2.774187723795574	-2.2293656667073556	PP_0925 Acyl-CoA dehydrogenase
Oxidative Stress & Detoxification	xenB	0.6170171101888009	4.119363784790039	3.2165298461914062	xenB Xenobiotic reductase B
Oxidative Stress & Detoxification	PP_0897	0.019533157348632812	3.266886393229168	2.3138949076334647	PP_0897 Fumarate hydratase class I
Oxidative Stress & Detoxification	cyoB	2.8857568105061873	4.487066268920898	5.0456975301106795	cyoB Cytochrome bo(3) ubiquinol oxidase subunit 1
Oxidative Stress & Detoxification	cyoA	2.622158686319988	3.1684640248616525	2.724627812703453	cyoA Ubiquinol oxidase subunit 2
Oxidative Stress & Detoxification	PP_0777	-2.6168460845947266	-5.540434519449871	-3.3686447143554688	PP_0777 Glutathione peroxidase
Oxidative Stress & Detoxification	mqo1	2.0430831909179688	0.7570266723632812	-0.1778386433919259	mqo1 Probable malate:quinone oxidoreductase 1
Oxidative Stress & Detoxification	PP_0592	-1.438569386800129	-3.6401487986246757	-3.7196070353190116	PP_0592 Oxidoreductase, short chain dehydrogenase/reductase family
Oxidative Stress & Detoxification	aldB-I	-0.8303050994873047	-2.8500035603841134	-2.302672068277996	aldB-I Aldehyde dehydrogenase
Oxidative Stress & Detoxification	PP_5210	0.8470853169759103	-2.1266231536865234	-1.7423171997070312	PP_5210 Alcohol dehydrogenase, zinc-containing
Oxidative Stress & Detoxification	soxA	-1.0657914479573556	-2.271738688151043	-1.76355806986491	soxA Sarcosine oxidase subunit alpha
Oxidative Stress & Detoxification	soxB	-1.0949045817057304	3.423746109008789	0.46070543924967566	soxB Sarcosine oxidase subunit beta
Oxidative Stress & Detoxification	PP_0235	-0.23793919881185133	-3.1273949940999373	-1.9589258829752616	PP_0235 Peroxidase
Oxidative Stress & Detoxification	gcdH	0.9505430857340507	-3.0064328511555978	-3.350161234537758	gcdH glutaryl-CoA dehydrogenase (ETF)
Oxidative Stress & Detoxification	qor-I	-1.2249329884846993	-2.352306365966797	-1.6397876739501953	qor-I Quinone oxidoreductase
Oxidative Stress & Detoxification	xdhB	-1.633803049723305	-2.6944974263509103	-2.6443990071614607	xdhB Xanthine dehydrogenase subunit XdhB
Oxidative Stress & Detoxification	xdhA	-1.3335374196370466	-2.386516571044922	-1.7492408752441406	xdhA Xanthine dehydrogenase subunit XdhA
Oxidative Stress & Detoxification	ccoP-II	1.0015099843343087	-4.569232304890953	-4.22535514831543	ccoP-II Cbb3-type cytochrome c oxidase subunit
Oxidative Stress & Detoxification	ccoO-II	0.7603581746419259	-2.289611180623371	-2.4318809509277344	ccoO-II Cytochrome c oxidase subunit, cbb3-type
Oxidative Stress & Detoxification	ccoP-I	2.919673283894859	-1.8922157287597656	-1.6199499766031913	ccoP-I Cbb3-type cytochrome c oxidase subunit
Oxidative Stress & Detoxification	chrR	-0.003977457682292851	-3.9157568613688163	-2.996134440104168	chrR Quinone reductase
Oxidative Stress & Detoxification	pydA	-0.7820790608723946	-0.044455846150718514	-4.141355514526367	pydA Dihydrothymine dehydrogenase
Oxidative Stress & Detoxification	cpo	-1.3058554331461565	-5.625505447387695	-5.847063064575195	cpo Non-heme chloroperoxidase
Immunity/Defense	PP_3703	0.024201711018879024	2.6358184814453125	2.613779067993164	PP_3703 AbiJ-NTD3 domain-containing protein
Immunity/Defense	PP_3138	0.3479156494140625	-4.136554082234703	-3.075157801310219	PP_3138 VirK domain protein
Immunity/Defense	eco	-1.426373799641926	-2.80523681640625	-2.366016387939453	eco Ecotin
Immunity/Defense	pvdQ	0	-0.1334857940673828	2.1014073689778634	pvdQ Acyl-homoserine lactone acylase PvdQ
Immunity/Defense	cti	-1.2174491882324219	-2.462647120157879	-3.288440704345703	cti Esterified fatty acid cis/trans isomerase
Immunity/Defense	PP_2292	0.2756843566894531	-3.1357663472493478	-3.117340087890625	PP_2292 Apea-like HEPN domain-containing protein
Immunity/Defense	PP_2007	-1.0616168975830078	-4.916269938151039	-4.376812616984051	PP_2007 p-47-related protein
Immunity/Defense	PP_1633	-0.03845787048339844	-3.6598472595214844	-1.0220870971679688	PP_1633 Quorum-sensing-regulated virulence factor
Immunity/Defense	PP_1442	-0.2708307902018241	-2.9887479146321603	-2.965945561726887	PP_1442 Proteinase inhibitor I42 chagasin domain-containing protein
Immunity/Defense	imm	-0.3086058298746721	-2.615939458211262	-3.0676720937093123	imm Colicin-E7 immunity protein
Immunity/Defense	PP_5517	-0.7238947550455741	-3.2169183095296248	-0.9943288167317696	PP_5517 Phage protein
Immunity/Defense	PP_5451	-2.7014815012613944	-4.956693013509113	-4.4832928975423165	PP_5451 Phage protein
Motility & chemotaxis
Motility & Chemotaxis	PP_3414	-1.144468943277996	-3.277783711751301	-3.241799036661785	PP_3414 Methyl-accepting chemotaxis transducer/sensory box protein
Motility & Chemotaxis	mcpP	-0.4346892038981096	-1.8130645751953125	-2.326902389526367	mcpP Methyl-accepting chemotaxis protein McpP
Motility & Chemotaxis	PP_2359	-3.0488840738932304	-5.778817494710285	-5.5572992960611955	PP_2359 Type 1 pili subunit CsuA/B protein
Motility & Chemotaxis	PP_2257	0.5940984090169295	1.2252063751220703	3.254941940307617	PP_2257 Aerotaxis receptor
Motility & Chemotaxis	mcpA	1.003508249918621	-2.371214548746746	-2.8246924082438127	mcpA Methyl-accepting chemotaxis protein McpA
Motility & Chemotaxis	PP_1504	-2.7458813985188826	-4.024318059285481	-2.9431724548339844	PP_1504 Pilin assembly protein
Motility & Chemotaxis	cheB3	-0.2621103922526018	-2.5742708841959647	-3.523406346638996	cheB3 Protein-glutamate methylesterase/protein-glutamine glutaminase of group 3 operon
Motility & Chemotaxis	PP_1488	2.1778437296549455	-1.2262376149495466	-1.301656723022461	PP_1488 Methyl-accepting chemotaxis transducer
Motility & Chemotaxis	ycfJ	-0.4129142761230469	-3.1253890991210938	-2.5719884236653634	ycfJ Regulator of flagellation
Motility & Chemotaxis	PP_0806	-3.5026658376057966	-6.376849492390949	-5.510129292805988	PP_0806 Surface adhesion protein
Motility & Chemotaxis	PP_0802	-0.4002564748128279	-4.409891764322914	-3.019826889038086	PP_0802 Chemotaxis protein
Motility & Chemotaxis	PP_0765	-1.7638365427653007	-3.702615737915039	-3.1977837880452498	PP_0765 Adhesin
Motility & Chemotaxis	pilA	3.1264928181966134	0.844483693440754	0.9437675476074219	pilA Pilin
Motility & Chemotaxis	PP_0584	0	-2.06725247701009	-1.4419244130452498	PP_0584 Methyl-accepting chemotaxis transducer
Motility & Chemotaxis	ycgB	-1.0844160715738909	-4.1027914683024065	-3.894298553466797	ycgB Type IV piliation protein
Motility & Chemotaxis	PP_5209	-1.587392807006836	-2.5809326171875	-1.6890513102213518	PP_5209 Flagellar protein FliL
Motility & Chemotaxis	PP_0317	-0.19897969563801965	-2.234219868977867	-3.5236918131510393	PP_0317 Methyl-accepting chemotaxis transducer
Motility & Chemotaxis	fliY	-1.826758702596031	-2.4174435933430978	-1.8143240610758475	fliY Periplasmic cystine-binding protein
Motility & Chemotaxis	mcpQ	0.4773139953613281	-4.571917851765953	-4.5917288462320975	mcpQ Methyl-accepting chemotaxis protein McpQ
Motility & Chemotaxis	pilG	-0.3845068613688163	-1.804849624633789	-2.094814936319988	pilG Protein PilG
Motility & Chemotaxis	motB	0.1830590565999337	-2.6539522806803397	-2.403453191121418	motB Flagellar motor rotation protein
Motility & Chemotaxis	mcpS	1.6527036031087228	-3.1566848754882812	-3.528390884399414	mcpS Methyl-accepting chemotaxis protein McpS
Motility & Chemotaxis	PP_4521	-1.67780367533366	-5.726760228474934	-5.036213556925453	PP_4521 Aerotaxis receptor
Motility & Chemotaxis	PP_4396	-0.7536417643229179	-2.814366658528648	-2.7397740681966134	PP_4396 Flagellar biosynthesis protein FlgN
Motility & Chemotaxis	flgM	-0.9858557383219377	-4.699161529541016	-3.7985865275065116	flgM Negative regulator of flagellin synthesis
Motility & Chemotaxis	PP_4393	-0.6158135732014998	-2.237752914428711	-2.110830307006836	PP_4393 Chemotaxis protein
Motility & Chemotaxis	flgH	-1.199238459269207	-3.1454874674479143	-2.2230974833170585	flgH Flagellar L-ring protein
Motility & Chemotaxis	flgK	0.40033785502116004	-1.7918656667073556	-2.652659734090168	flgK Flagellar hook-associated protein 1
Motility & Chemotaxis	PP_4377	-2.5293280283610002	-2.006196339925129	-3.2786903381347656	PP_4377 Flagellin FlaG
Motility & Chemotaxis	fliD	-0.4869263966878279	-1.7169253031412772	-3.1528905232747384	fliD Flagellar hook-associated protein 2
Motility & Chemotaxis	fliK	0	-3.3585046132405587	-5.767658869425457	fliK Flagellar hook-length control protein FliK
Motility & Chemotaxis	flhF	4.116743087768555	-2.816474278767906	-4.841355005900066	flhF Flagellar biosynthesis protein FlhF
Motility & Chemotaxis	PP_4342	-0.5803629557291679	-2.337970097859703	-2.162213007609047	PP_4342 Flagellar synthesis regulator, putative ATPase
Unkown/hypothetical
Hypothetical & Uncharacterized	PP_3898	0	-3.3492584228515625	-0.6207586924235038	PP_3898 Uncharacterized protein
Hypothetical & Uncharacterized	PP_3785	0	-3.389338811238609	-4.125887552897137	PP_3785 Uncharacterized protein
Hypothetical & Uncharacterized	PP_3767	-1.9232311248779297	-4.938147226969402	-4.350545247395836	PP_3767 Uncharacterized protein
Hypothetical & Uncharacterized	PP_3627	-0.6550019582112618	-2.0602556864420585	-0.5464954376220703	PP_3627 Uncharacterized protein
Hypothetical & Uncharacterized	PP_3611	-1.8153953552246094	-7.045403798421223	-7.045944849650063	PP_3611 Uncharacterized protein
Hypothetical & Uncharacterized	PP_3130	-2.760587692260742	-3.954708735148113	-3.6209793090820312	PP_3130 Uncharacterized protein
Hypothetical & Uncharacterized	PP_2875	-0.09218533833821496	-2.656309127807617	-3.4824364980061837	PP_2875 Uncharacterized protein
Hypothetical & Uncharacterized	PP_2575	-2.069425582885742	-4.007111231486004	-4.293413798014324	PP_2575 Uncharacterized protein
Hypothetical & Uncharacterized	PP_2381	0	-3.6553084055582694	-3.7901763916015625	PP_2381 Uncharacterized protein
Hypothetical & Uncharacterized	PP_5391	-2.849946975708008	-4.016382853190105	-4.131563186645508	PP_5391 Uncharacterized protein
Hypothetical & Uncharacterized	PP_2275	-3.2794850667317696	-2.151174545288086	-2.519320805867512	PP_2275 Uncharacterized protein
Hypothetical & Uncharacterized	PP_2103	0	-2.696319580078125	-2.8920567830403634	PP_2103 Uncharacterized protein
Hypothetical & Uncharacterized	PP_1795	1.6898237864176409	4.153804143269856	3.5090382893880196	PP_1795 Uncharacterized protein
Hypothetical & Uncharacterized	PP_0521	-2.0481020609537772	-2.9291133880615234	-2.2462679545084647	PP_0521 Uncharacterized protein
Hypothetical & Uncharacterized	PP_0299	-0.8838589986165353	-4.557823816935219	-2.200725555419922	PP_0299 Uncharacterized protein
Hypothetical & Uncharacterized	PP_5516	1.0231647491455078	-4.065203348795574	-1.3554948170979806	PP_5516 Uncharacterized protein
Hypothetical & Uncharacterized	PP_5540	-2.6242529551188127	-2.9499677022298165	-0.7127723693847656	PP_5540 Uncharacterized protein
Hypothetical & Uncharacterized	PP_5549	0	-4.627204895019531	-2.2729384104410784	PP_5549 Uncharacterized protein
Hypothetical & Uncharacterized	PP_5034	0.3924980163574219	-1.7525380452473982	3.5737463633219413	PP_5034 Uncharacterized 21.2 kDa protein in hutC 3region
Hypothetical & Uncharacterized	PP_5551	0	-2.6412213643391915	-0.8428293863932268	PP_5551 Uncharacterized protein
Hypothetical & Uncharacterized	PP_4793	0	-1.7708072662353516	-2.0376828511555978	PP_4793 Uncharacterized protein
Hypothetical & Uncharacterized	PP_5658	0.4171644846598319	1.6260719299316406	2.0839869181315116	PP_5658 Uncharacterized protein
Hypothetical & Uncharacterized	PP_5737	0.4915301005045585	-2.2057374318440743	-1.639474868774414	PP_5737 Uncharacterized protein
Hypothetical & Uncharacterized	PP_4115	-2.163695017496746	-3.981538772583008	-3.138422648111977	PP_4115 Uncharacterized protein
Hypothetical & Uncharacterized	PP_4109	1.6003481547037737	3.084941864013672	1.3311888376871757	PP_4109 Uncharacterized protein
Hypothetical & Uncharacterized	PP_3901	0.48113250732421875	2.6357720692952498	2.4931004842122384	PP_3901 DUF1654 domain-containing protein
Hypothetical & Uncharacterized	PP_3517	-2.3882687886556013	-2.877747853597004	-2.1617679595947266	PP_3517 DUF2950 domain-containing protein
Hypothetical & Uncharacterized	PP_3504	-1.3005231221516915	0	-3.1726309458414725	PP_3504 DUF1652 domain-containing protein
Hypothetical & Uncharacterized	PP_3145	-0.969880421956379	-7.977723439534508	-5.029186884562176	PP_3145 DUF3313 domain-containing protein
Hypothetical & Uncharacterized	PP_3007	-5.598480224609375	-6.484672546386719	-1.994036356608074	PP_3007 DUF3455 domain-containing protein
Hypothetical & Uncharacterized	PP_2646	0.8308989206949882	2.8583857218424455	3.825403849283852	PP_2646 DUF2493 domain-containing protein
Hypothetical & Uncharacterized	PP_2396	-1.142945607503254	-5.030733744303387	-4.009511947631836	PP_2396 DUF4174 domain-containing protein
Hypothetical & Uncharacterized	PP_2189	0	-3.608858744303383	-4.491312026977539	PP_2189 DUF883 domain-containing protein
Hypothetical & Uncharacterized	PP_2105	-0.9611199696858712	-3.861591339111328	-2.589032491048176	PP_2105 DUF883 domain-containing protein
Hypothetical & Uncharacterized	PP_5363	0	-3.3760617574055978	-0.28106689453125	PP_5363 DUF3617 domain-containing protein
Hypothetical & Uncharacterized	PP_1971	-0.5817960103352853	-2.8007787068684884	-2.4098141988118478	PP_1971 DUF1285 domain-containing protein
Hypothetical & Uncharacterized	PP_1794	1.7969017028808594	4.76832707722982	4.196147918701172	PP_1794 DUF4214 domain-containing protein
Hypothetical & Uncharacterized	PP_1756	-0.2596785227457694	-2.4158363342285156	-1.2688986460367815	PP_1756 DUF2059 domain-containing protein
Hypothetical & Uncharacterized	PP_1666	-1.2987664540608748	-2.5389347076416016	-2.9364185333251953	PP_1666 DUF2066 domain-containing protein
Hypothetical & Uncharacterized	PP_1518	-0.9975407918294259	-4.304964065551758	-2.098020553588867	PP_1518 DUF4197 domain-containing protein
Hypothetical & Uncharacterized	PP_0998	-0.5197118123372384	-4.767748514811199	-3.659279505411785	PP_0998 DUF5064 domain-containing protein
Hypothetical & Uncharacterized	PP_0797	-1.212756474812828	-3.6352049509684257	-3.568848292032879	PP_0797 DUF2383 domain-containing protein
Hypothetical & Uncharacterized	PP_0766	-1.0663719177246094	-4.6401907602945975	-3.2291895548502616	PP_0766 DUF1329 domain-containing protein
Hypothetical & Uncharacterized	PP_0695	1.2303816477457694	2.3715635935465507	1.8476390838623047	PP_0695 DUF3375 domain-containing protein
Hypothetical & Uncharacterized	PP_0577	0.40429115295410156	-2.4657115936279297	-1.4982833862304688	PP_0577 DUF4136 domain-containing protein
Hypothetical & Uncharacterized	PP_0122	-0.7776114145914725	-2.380793889363609	-2.268655776977539	PP_0122 DUF2782 domain-containing protein
Hypothetical & Uncharacterized	PP_0090	0	-2.8467178344726562	-3.1438357035319022	PP_0090 DUF1161 domain-containing protein
Hypothetical & Uncharacterized	PP_0087	-2.186033248901367	-6.6700604756673165	-4.863861083984375	PP_0087 DUF1161 domain-containing protein
Hypothetical & Uncharacterized	PP_5432	-1.251760482788086	-2.3326962788899728	-2.770373026529949	PP_5432 DUF2789 domain-containing protein
Hypothetical & Uncharacterized	PP_5156	-0.24781545003255445	-3.5222225189208984	-2.2897466023763045	PP_5156 DUF4399 domain-containing protein
Hypothetical & Uncharacterized	PP_5099	-1.6622479756673165	-5.016302744547527	-4.488934199015301	PP_5099 DUF4426 domain-containing protein
Hypothetical & Uncharacterized	PP_5531	-0.4225120544433594	-3.8598391215006522	-2.8325881958007812	PP_5531 DUF1993 domain-containing protein
Hypothetical & Uncharacterized	PP_5587	-0.886563618977867	-2.1587880452473946	-1.8014354705810547	PP_5587 DUF560 domain-containing protein
Hypothetical & Uncharacterized	PP_4786	-0.06464322408040601	2.194863001505535	2.2908871968587228	PP_4786 DUF1820 family protein
Hypothetical & Uncharacterized	PP_4704	0.1117706298828125	-4.406870524088539	-3.500916163126629	PP_4704 DUF748 domain-containing protein
Hypothetical & Uncharacterized	PP_4593	-0.7756455739339181	-6.06986363728841	-5.936963399251301	PP_4593 DUF465 domain-containing protein
Hypothetical & Uncharacterized	PP_4163	-1.421201070149742	-3.4130783081054688	-3.0147857666015625	PP_4163 DUF4892 domain-containing protein
Hypothetical & Uncharacterized	PP_4054	-1.8880666097005232	-7.7249755859375	-5.33288892110189	PP_4054 DUF2934 domain-containing protein

## Sheet: LB
Gene names	LFQ intensity LB_wt1	LFQ intensity LB_wt2	LFQ intensity LB_wt3	LFQ intensity LB_dRS1	LFQ intensity LB_dRS2	LFQ intensity LB_dRS3	Only identified by site	Reverse	Potential contaminant	Taxonomy IDs	Student's T-test Significant LB_dRS_LB_wt	Student's T-test significant	Peptides	Razor + unique peptides	Unique peptides	Sequence coverage [%]	Unique + razor sequence coverage [%]	Unique sequence coverage [%]	Mol. weight [kDa]	Q-value	Score	Intensity	MS/MS count	Number Of Imputations	-Log Student's T-test p-value LB_dRS_LB_wt	Student's T-test q-value LB_dRS_LB_wt	Student's T-test Difference LB_dRS_LB_wt	Student's T-test Test statistic LB_dRS_LB_wt	Protein IDs	Majority protein IDs	Protein names	id
T	#!{Type}E	E	E	E	E	E	C	C	C	C	C	C	N	N	N	N	N	N	N	N	N	N	N	N	N	N	N	N	T	T	T	T
	#!{C:Grouping1}LB_wt	LB_wt	LB_wt	LB_dRS	LB_dRS	LB_dRS
tufA	32.60000991821289	32.68812561035156	32.780975341796875	33.289669036865234	33.15888214111328	33.10836410522461					+	LB_dRS_LB_wt	49	49	9	96.2	96.2	18.9	43.495	0	323.31	3080000000000	4714	0	2.563493648046411	0.010874889533756772	0.4959348042806013	6.599028923962255	Q88QP8	Q88QP8	Elongation factor Tu-A	2644
oprF	32.35416030883789	32.53426742553711	32.4457893371582	32.77313232421875	32.47266387939453	32.52262496948242				-1			35	35	35	89.2	89.2	89.2	37.011	0	323.31	1980000000000	2473	0	0.6095002791225409	0.3355573178413876	0.1447347005208357	1.3588992691199855	Q88L46	Q88L46	Outer membrane porin F	1712
groEL	31.413368225097656	31.387922286987305	31.57090950012207	31.994964599609375	31.890121459960938	31.90454864501953				-1	+	LB_dRS_LB_wt	62	62	62	97.1	97.1	97.1	56.743	0	323.31	1740000000000	3076	0	2.6965355321635824	0.00923422707748702	0.47247823079426965	7.1624917450922965	Q88N55	Q88N55	Chaperonin GroEL	2093
fusA	30.382780075073242	30.472665786743164	30.482315063476562	30.628536224365234	30.538898468017578	30.372438430786133				-1			69	69	63	91.6	91.6	87.4	78.817	0	323.31	1190000000000	3833	0	0.3423342758999636	0.5489968195270348	0.06737073262532789	0.8271565098260494	Q88QN8	Q88QN8	Elongation factor G 1	2635
sucC	30.443321228027344	30.382780075073242	30.413368225097656	31.42342185974121	31.56637954711914	31.467815399169922				-1	+	LB_dRS_LB_wt	39	39	39	82	82	82	41.239	0	323.31	1000000000000	2059	0	4.708720822369712	0.0011625904161532163	1.0727157592773438	23.464316157379	Q88FB2	Q88FB2	Succinate--CoA ligase [ADP-forming] subunit beta	897
atpA	30.611047744750977	30.721101760864258	30.77705955505371	31.42342185974121	31.43340492248535	31.428422927856445				-1	+	LB_dRS_LB_wt	47	47	47	75.7	75.7	75.7	55.352	0	323.31	967000000000	1917	0	3.921617151407617	0.0022818922233009036	0.7253468831380196	14.848664686817024	Q88BX2	Q88BX2	ATP synthase subunit alpha	148
atpD	30.628536224365234	30.704708099365234	30.721101760864258	31.538898468017578	31.472665786743164	31.482315063476562				-1	+	LB_dRS_LB_wt	45	45	45	95.2	95.2	95.2	49.359	0	323.31	916000000000	2218	0	4.681124575516252	0.0011625904161532163	0.8131777445475272	23.092259827093446	Q88BX4	Q88BX4	ATP synthase subunit beta	150
dnaK	30.04791259765625	30.008384704589844	30.08638572692871	30.671348571777344	30.704708099365234	30.645814895629883				-1	+	LB_dRS_LB_wt	72	72	72	85.2	85.2	85.2	68.8	0	323.31	878000000000	2653	0	4.61134332609451	0.0012682392740727304	0.6263961791992188	22.17724805864807	Q88DU2	Q88DU2	Chaperone protein DnaK	588
oprH	32.60222625732422	32.8233528137207	32.87554931640625	33.10211944580078	33.01171875	33.316890716552734				-1			20	20	20	78.1	78.1	78.1	21.501	0	323.31	857000000000	1501	0	1.4212612075071371	0.07567406063885836	0.37653350830078125	3.0532206375929913	Q88NM2	Q88NM2	Outer membrane protein H1	2201
sucD	30.482315063476562	30.482315063476562	30.593347549438477	31.575424194335938	31.552703857421875	31.37761878967285				-1	+	LB_dRS_LB_wt	26	26	26	96.6	96.6	96.6	30.11	0	323.31	816000000000	1668	0	3.7625085592920686	0.002663574125482209	0.9825897216796875	13.528539861007927	Q88FB3	Q88FB3	Succinate--CoA ligase [ADP-forming] subunit alpha	898
rpsA	29.696439743041992	29.63374137878418	29.725984573364258	30.172359466552734	29.994964599609375	30.12386131286621				-1	+	LB_dRS_LB_wt	63	63	63	89.1	89.1	89.1	63.504	0	323.31	773000000000	1995	0	2.639874201161766	0.009897165978478166	0.4116732279459647	6.9175936302944185	Q88M03	Q88M03	30S ribosomal protein S1	1873
arcB	32.21928024291992	32.30606460571289	32.34625244140625	32.23363494873047	32.32227325439453	32.08321762084961				-1			27	27	27	86.6	86.6	86.6	37.911	0	323.31	750000000000	1272	0	0.41651727048722237	0.4801645946837665	-0.07749048868815578	-0.9784554521332076	Q88P53	Q88P53	Ornithine carbamoyltransferase, catabolic	2304
lpdG	30.453168869018555	30.538898468017578	30.696439743041992	31.588886260986328	31.55727767944336	31.403244018554688				-1	+	LB_dRS_LB_wt	37	37	37	70.7	70.7	70.7	49.912	0	323.31	698000000000	1599	0	3.3207949655852804	0.004240735851688999	0.9536336263020821	10.427847408953433	Q88FB1	Q88FB1	Dihydrolipoyl dehydrogenase	896
rpoB	28.798847198486328	28.885765075683594	28.89735221862793	29.411348342895508	29.31743049621582	29.37451171875				-1	+	LB_dRS_LB_wt	138	138	138	85.6	85.6	85.6	150.99	0	323.31	682000000000	3175	0	3.5939483197689244	0.0031576523495157522	0.5071086883544922	12.253629599702224	Q88QP2	Q88QP2	DNA-directed RNA polymerase subunit beta	2639
aceE	29.37451171875	29.46684455871582	29.472665786743164	29.22618865966797	29.19601058959961	28.962236404418945				-1			78	78	78	73.1	73.1	73.1	99.332	0	323.31	681000000000	2208	0	1.592550882764588	0.05581058271895812	-0.3098621368408203	-3.471297379307425	Q88QZ5	Q88QZ5	Pyruvate dehydrogenase E1 component	2711
rplB	30.29789161682129	30.340959548950195	30.35152816772461	31.184234619140625	31.092700958251953	31.10524559020996				-1	+	LB_dRS_LB_wt	32	32	32	73.7	73.7	73.7	29.669	0	323.31	671000000000	1306	0	4.758427637235235	0.0011511085993027447	0.7972672780354806	24.149472634886035	Q88QN2	Q88QN2	Large ribosomal subunit protein uL2	2629
rpoC	29.143457412719727	29.17949676513672	29.24445152282715	29.584413528442383	29.540746688842773	29.587993621826172				-1	+	LB_dRS_LB_wt	121	121	121	74.1	74.1	74.1	154.8	0	323.31	656000000000	2739	0	3.4854849799299585	0.0034877371208313296	0.3819160461425781	11.495002428060781	Q88QP1	Q88QP1	DNA-directed RNA polymerase subunit beta	2638
arcA	31.788772583007812	31.991588592529297	31.950464248657227	31.683948516845703	31.864521026611328	31.37761878967285				-1			52	52	52	89	89	89	46.462	0	323.31	652000000000	1521	0	0.7997459234402432	0.232748663848342	-0.2682456970214844	-1.7305416463583632	Q88P52	Q88P52	Arginine deiminase	2303
tsf	30.611047744750977	30.008384704589844	30.02168083190918	30.654376983642578	30.745349884033203	31.136138916015625				-1			39	39	39	93	93	93	30.431	0	323.31	644000000000	1661	0	1.1987707920324078	0.11201667521488513	0.6315841674804688	2.5504595514187467	Q88MH9	Q88MH9	Elongation factor Ts	1978
aceA	31.780973434448242	31.8459529876709	31.98481559753418	32.27030563354492	32.250675201416016	31.978010177612305				-1			40	40	40	93.4	93.4	93.4	48.633	0	323.31	639000000000	1201	0	1.241516222553222	0.10377836763862185	0.2957496643066406	2.643943791856675	Q88FI0	Q88FI0	Isocitrate lyase	931
sucA	29.251239776611328	29.207693099975586	29.251239776611328	30.55727767944336	30.56637954711914	30.43340492248535				-1	+	LB_dRS_LB_wt	86	86	86	84.1	84.1	84.1	106.52	0	323.31	598000000000	2457	0	5.033844826241526	0.0010070285753754774	1.2822964986165388	28.320354986530898	Q88FA9	Q88FA9	oxoglutarate dehydrogenase (succinyl-transferring)	894
rplL	30.712928771972656	29.441343307495117	29.555450439453125	30.3195858001709	30.264724731445312	31.130014419555664				-1			17	17	17	95.9	95.9	95.9	12.599	0	323.31	593000000000	840	0	0.6074263919764226	0.33667905857399893	0.6682008107503243	1.3548575467637147	P0A157	P0A157	Large ribosomal subunit protein bL12	118
glnA	30.08638572692871	30.148313522338867	30.207693099975586	30.918832778930664	30.88285255432129	30.745349884033203				-1	+	LB_dRS_LB_wt	44	44	44	84.8	84.8	84.8	51.74	0	323.31	539000000000	1447	0	3.4207437612537657	0.003711046545250961	0.7015476226806641	11.063718060148533	Q88CY3	Q88CY3	Glutamine synthetase	373
tsaA	31.538898468017578	31.745349884033203	31.753341674804688	31.538898468017578	31.56637954711914	31.393047332763672				-1			20	20	20	99.5	99.5	99.5	21.729	0	323.31	500000000000	861	0	0.9513595606090522	0.1768185786201552	-0.17975489298502367	-2.032836226580842	Q88NW9	Q88NW9	Peroxiredoxin	2253
rplA	30.264724731445312	30.520282745361328	30.54811668395996	31.372438430786133	31.166385650634766	31.20186424255371				-1	+	LB_dRS_LB_wt	26	26	26	83.5	83.5	83.5	24.251	0	323.31	500000000000	1126	0	2.721364914510207	0.008962768054707596	0.8025213877360002	7.272186484769967	Q88QP4	Q88QP4	Large ribosomal subunit protein uL1	2641
sdhA	29.449237823486328	29.535194396972656	29.64924430847168	30.3195858001709	30.308778762817383	30.275863647460938				-1	+	LB_dRS_LB_wt	47	47	47	74.6	74.6	74.6	63.448	0	323.31	497000000000	1475	0	3.660372156149924	0.0029912383053337472	0.7568505605061873	12.741606734885783	Q88FA7	Q88FA7	Succinate dehydrogenase flavoprotein subunit	892
rplE	29.925922393798828	30.008384704589844	29.994964599609375	30.453168869018555	30.42342185974121	30.745349884033203				-1	+	LB_dRS_LB_wt	31	31	31	92.7	92.7	92.7	20.328	0	292.36	495000000000	1005	0	2.224629746748152	0.018354394053453897	0.5642229715983049	5.330887155170416	Q88QM3	Q88QM3	Large ribosomal subunit protein uL5	2620
rpsC	29.508996963500977	29.75493621826172	29.769195556640625	30.393047332763672	30.29789161682129	30.745349884033203				-1	+	LB_dRS_LB_wt	25	25	25	82	82	82	25.725	0	323.31	477000000000	821	0	2.1258770567263894	0.021673117051580704	0.8010533650716134	5.001250013433779	Q88QM9;REV__Q88KQ4	Q88QM9	Small ribosomal subunit protein uS3	2626
rplC	30.11147689819336	30.11147689819336	30.253496170043945	31.16038703918457	30.967742919921875	31.142240524291992				-1	+	LB_dRS_LB_wt	29	29	29	90	90	90	22.603	0	323.31	461000000000	981	0	3.559883882123233	0.0032324925054169496	0.9313068389892578	12.010370135259581	Q88QN5	Q88QN5	Large ribosomal subunit protein uL3	2632
rplJ	29.514652252197266	28.520282745361328	28.470727920532227	29.253496170043945	29.174741744995117	30.098987579345703				-1			18	18	18	86.7	86.7	86.7	17.686	0	323.31	451000000000	603	0	0.6794424617552407	0.29182707146506476	0.6738541920979806	1.4951394691342708	Q88QP3	Q88QP3	Large ribosomal subunit protein uL10	2640
rplY	29.953935623168945	29.82941436767578	29.994964599609375	30.136138916015625	30.02168083190918	29.953935623168945				-1			22	22	22	87.8	87.8	87.8	21.139	0	323.31	451000000000	1079	0	0.695300029496582	0.2838005234331811	0.11114692687988281	1.5260495132055878	Q88PX7	Q88PX7	Large ribosomal subunit protein bL25	2475
tig	29.832435607910156	29.877012252807617	29.93999671936035	30.275863647460938	30.219280242919922	30.148313522338867				-1	+	LB_dRS_LB_wt	48	48	48	87.2	87.2	87.2	48.517	0	323.31	443000000000	1406	0	2.6255491162749696	0.010111805034936496	0.33133761088053504	6.856850607372741	Q88KJ1	Q88KJ1	Trigger factor	1607
hpd	32.157379150390625	32.222164154052734	32.07048034667969	31.529621124267578	31.868206024169922	31.403244018554688				-1	+	LB_dRS_LB_wt	32	32	32	94.7	94.7	94.7	40.043	0	323.31	439000000000	1057	0	1.7096082298580804	0.04509615227338191	-0.5496508280436174	-3.775229846538902	Q88HC7	Q88HC7	4-hydroxyphenylpyruvate dioxygenase	1203
adhP	31.908132553100586	32.11458206176758	32.24217987060547	31.178308486938477	31.36202049255371	31.08638572692871				-1	+	LB_dRS_LB_wt	24	24	24	92.3	92.3	92.3	35.397	0	323.31	437000000000	865	0	2.646115707987956	0.009816166961260673	-0.879393259684246	-6.944206049468166	Q88G86	Q88G86	alcohol dehydrogenase	1024
ndk	31.886491775512695	31.78487777709961	31.96085548400879	32.193077087402344	32.25912094116211	32.15134048461914				-1	+	LB_dRS_LB_wt	13	13	13	95.7	95.7	95.7	15.044	0	323.31	435000000000	933	0	2.246708452479073	0.01780951921711842	0.32377115885416785	5.406881802270332	Q88PK1	Q88PK1	Nucleoside diphosphate kinase	2395
ilvC	29.338836669921875	29.32173728942871	29.431413650512695	29.429420471191406	29.33458137512207	29.16518783569336				-1			37	37	37	95	95	95	36.37	0	323.31	428000000000	1294	0	0.2553040746097833	0.6421718911344054	-0.05426597595214844	-0.6425139188677123	Q88DZ0	Q88DZ0	Ketol-acid reductoisomerase (NADP(+))	626
rpsD	30.462949752807617	30.575424194335938	30.611047744750977	31.213499069213867	31.142240524291992	31.230775833129883				-1	+	LB_dRS_LB_wt	28	28	28	73.8	73.8	73.8	23.056	0	323.31	424000000000	912	0	3.609623514450622	0.0031576523495157522	0.6456979115804025	12.367145324096633	Q88QL2	Q88QL2	Small ribosomal subunit protein uS4	2610
rpsE	29.589780807495117	29.786436080932617	29.86378288269043	30.403244018554688	30.2421817779541	30.372438430786133				-1	+	LB_dRS_LB_wt	19	19	19	79.5	79.5	79.5	17.666	0	289.94	420000000000	964	0	2.4674326959110813	0.012454703111845239	0.5926214853922502	6.216351338884689	Q88QL8	Q88QL8	Small ribosomal subunit protein uS5	2615
cspA-II	31.957399368286133	31.94349479675293	32.11768341064453	31.94349479675293	32.00503921508789	31.675561904907227				-1			5	5	5	72.9	72.9	72.9	7.7105	0	138.56	419000000000	484	0	0.4966382329978323	0.41470298466040634	-0.13149388631185133	-1.1379243662878797	Q88K29	Q88K29	Nucleic acid cold-shock chaperone	1515
gapB	29.280296325683594	29.359928131103516	29.46099853515625	30.2421817779541	30.19601058959961	30.08638572692871				-1	+	LB_dRS_LB_wt	43	43	43	85.8	85.8	85.8	53.014	0	323.31	418000000000	1328	0	3.4975548625855977	0.0034267544065634033	0.8077850341796875	11.577154733618649	Q88KZ0	Q88KZ0	Glyceraldehyde-3-phosphate dehydrogenase	1678
pal	31.35152816772461	31.428422927856445	31.59779167175293	32.00503921508789	31.868206024169922	31.991588592529297				-1	+	LB_dRS_LB_wt	13	13	13	78.3	78.3	78.3	17.833	0	323.31	402000000000	751	0	2.3698554540325363	0.014726076006140301	0.495697021484375	5.8469956511590375	P0A138	P0A138	Peptidoglycan-associated lipoprotein	111
acnB	29.650957107543945	29.738924026489258	29.838459014892578	30.02168083190918	30.16038703918457	29.77862548828125				-1			65	65	65	84.2	84.2	84.2	93.609	0	323.31	397000000000	1440	0	0.9193927162558277	0.1877943549114833	0.24411773681640625	1.9683658961574304	Q88KF1	Q88KF1	Aconitate hydratase B	1572
oprD	30.890121459960938	31.03485679626465	31.130014419555664	30.098987579345703	29.925922393798828	29.953935623168945				-1	+	LB_dRS_LB_wt	32	32	32	82.9	82.9	82.9	46.119	0	323.31	385000000000	966	0	3.508878540565895	0.003390455622469609	-1.02538235982259	-11.654735911708308	Q88NK1	Q88NK1	Basic-amino-acid specific porin OprD	2185
sbp-II	25.089420318603516	25.02326774597168	24.467620849609375	24.738924026489258	24.337560653686523	24.67033576965332				-1			32	32	32	66.7	66.7	66.7	37.491	0	323.31	381000000000	884	0	0.5246055365235621	0.39246626558243314	-0.2778294881184884	-1.1929578023302543	Q88CK9	Q88CK9	Sulfate ABC transporter	294
rpsB	29.54811668395996	29.538898468017578	29.575424194335938	30.219280242919922	30.04791259765625	30.472665786743164				-1	+	LB_dRS_LB_wt	26	26	26	88.2	88.2	88.2	27.023	0	323.31	378000000000	1017	0	2.2990978256092274	0.016343737991534973	0.6924730936686174	5.590693771557402	Q88MI0	Q88MI0	Small ribosomal subunit protein uS2	1979
gltI	30.50142478942871	30.61981964111328	30.148313522338867	29.53704833984375	29.42742347717285	29.357833862304688				-1	+	LB_dRS_LB_wt	32	32	32	79.1	79.1	79.1	33.428	0	323.31	375000000000	1175	0	2.541425849137194	0.011139650426412694	-0.9824174245198591	-6.50938273779733	Q88NY2	Q88NY2	Glutamate / aspartate ABC transporter-periplasmic binding protein	2263
rpsF	29.472665786743164	29.462949752807617	29.42342185974121	29.925922393798828	29.72273063659668	30.008384704589844				-1	+	LB_dRS_LB_wt	23	23	23	95.7	95.7	95.7	16.373	0	323.31	371000000000	1174	0	2.1313156195126433	0.021441092727175336	0.4326667785644531	5.0189783942018265	Q88DE8	Q88DE8	Small ribosomal subunit protein bS6	495
sucB	30.07367515563965	29.884309768676758	30.08638572692871	31.130014419555664	31.35678482055664	31.42342185974121				-1	+	LB_dRS_LB_wt	32	32	32	60	60	60	42.434	0	323.31	363000000000	1139	0	3.5136630074735327	0.0033707743282577578	1.288616816202797	11.687663986009007	Q88FB0	Q88FB0	Dihydrolipoyllysine-residue succinyltransferase component of 2-oxoglutarate dehydrogenase complex	895
rplM	29.698097229003906	29.8203125	29.808086395263672	30.593347549438477	30.42342185974121	30.529621124267578				-1	+	LB_dRS_LB_wt	15	15	15	81.7	81.7	81.7	15.862	0	323.31	362000000000	695	0	3.522557250584971	0.0033345775164582655	0.7399648030598982	11.749112407056943	Q88N97	Q88N97	Large ribosomal subunit protein uL13	2126
livK	30.67976188659668	30.729230880737305	30.36202049255371	30.136138916015625	29.953935623168945	29.662887573242188				-1	+	LB_dRS_LB_wt	36	36	36	84.6	84.6	84.6	39.401	0	323.31	360000000000	1062	0	1.698999684804455	0.045959862177184486	-0.6726837158203125	-3.7470261062509738	Q88NR4	Q88NR4	Branched-chain amino acids ABC transporter-periplasmic leucine binding subunit	2223
tufB	31.67976188659668	31.946983337402344	32.0511589050293	32.1812744140625	32.08004379272461	31.98820686340332							48	8	8	96.2	18.9	18.9	43.478	0	323.31	359000000000	540	0	0.7015956901142092	0.2800893468998569	0.19054031372070668	1.53832736879742	Q88QN7	Q88QN7	Elongation factor Tu-B	2634
rplO	29.472665786743164	29.378652572631836	29.542593002319336	30.330312728881836	30.2421817779541	30.264724731445312				-1	+	LB_dRS_LB_wt	17	17	17	75.7	75.7	75.7	15.189	0	323.31	358000000000	613	0	3.937083072137564	0.002281534624712631	0.8144359588623047	14.98344508498788	Q88QL6	Q88QL6	Large ribosomal subunit protein uL15	2613
rplK	29.54811668395996	29.61280632019043	29.630273818969727	30.753341674804688	30.413368225097656	30.56637954711914				-1	+	LB_dRS_LB_wt	12	12	12	82.5	82.5	82.5	14.866	0	266.26	349000000000	432	0	3.1935440580979315	0.00488281293851642	0.9806308746337891	9.667948592253419	Q88QP5	Q88QP5	Large ribosomal subunit protein uL11	2642
idh	28.48615837097168	28.68645668029785	28.798847198486328	30.308778762817383	30.340959548950195	30.136138916015625				-1	+	LB_dRS_LB_wt	59	59	59	83.9	83.9	83.9	79.899	0	323.31	341000000000	1603	0	3.8700597933954914	0.002434715713807743	1.6048049926757812	14.407799962084635	Q88FS1	Q88FS1	Isocitrate dehydrogenase [NADP]	980
PP_0235	27.332447052001953	27.447267532348633	27.439363479614258	27.31527328491211	27.16038703918457	27.029600143432617				-1			27	27	27	95.3	95.3	95.3	23.948	0	323.31	338000000000	706	0	1.2349736359615193	0.10490414928233335	-0.23793919881185133	-2.6295464293450515	Q88R98	Q88R98	Peroxidase	2779
maeB	29.291318893432617	29.32173728942871	29.38689613342285	28.54627799987793	28.54995346069336	28.520282745361328				-1	+	LB_dRS_LB_wt	36	36	36	93.4	93.4	93.4	45.127	0	323.31	336000000000	979	0	4.9353000868981445	0.0010070285753754774	-0.7944793701171875	-26.751868985662902	Q88CU5	Q88CU5	Malic enzyme B	350
PP_5007	30.529621124267578	30.403244018554688	30.36202049255371	28.874082565307617	28.888669967651367	28.63547134399414				-1	+	LB_dRS_LB_wt	31	31	31	81.2	81.2	81.2	26.214	0	323.31	332000000000	670	0	4.147998849222144	0.0016891763262539996	-1.6322205861409493	-16.944674787230163	Q88D21	Q88D21	Polyhydroxyalkanoate granule-associated protein GA2	400
amaB	31.49666976928711	31.593347549438477	31.50142478942871	31.35678482055664	31.443321228027344	30.994964599609375				-1			45	45	45	81.9	81.9	81.9	53.106	0	323.31	322000000000	751	0	0.8773833105015005	0.20209118621636066	-0.2654571533203125	-1.8842891779067914	Q88CC3	Q88CC3	aldehyde dehydrogenase (NAD(+))	244
aldB-I	31.230775833129883	31.36202049255371	31.264724731445312	30.42342185974121	30.602224349975586	30.340959548950195				-1	+	LB_dRS_LB_wt	35	35	35	79.8	79.8	79.8	55.268	0	323.31	321000000000	992	0	3.1803200938350598	0.004912352707893817	-0.8303050994873047	-9.592021424770044	Q88QE9;Q88JG9	Q88QE9	Aldehyde dehydrogenase	2569
rpsM	29.93999671936035	29.925922393798828	29.877012252807617	30.61981964111328	30.403244018554688	30.815738677978516				-1	+	LB_dRS_LB_wt	16	16	16	72.9	72.9	72.9	13.256	0	289.85	313000000000	558	0	2.3545321756423467	0.015131311578105424	0.6986236572265625	5.790688236272407	Q88QL3	Q88QL3	Small ribosomal subunit protein uS13	2611
rpoA	29.273643493652344	29.23990821838379	29.364110946655273	29.684785842895508	29.729230880737305	29.762876510620117				-1	+	LB_dRS_LB_wt	35	35	35	79.9	79.9	79.9	36.629	0	323.31	313000000000	1212	0	3.2454369909253513	0.004670074401520043	0.4330768585205078	9.971348876825992	Q88QL1	Q88QL1	DNA-directed RNA polymerase subunit alpha	2609
rplU	29.52215576171875	29.676403045654297	29.570005416870117	30.482315063476562	30.330312728881836	30.36202049255371				-1	+	LB_dRS_LB_wt	13	13	13	83.7	83.7	83.7	11.631	0	323.31	310000000000	602	0	3.606482655480881	0.0031576523495157522	0.8020280202229806	12.34431968785385	Q88Q10	Q88Q10	Large ribosomal subunit protein bL21	2495
rplF	29.538898468017578	29.507108688354492	29.564563751220703	30.35152816772461	30.19601058959961	30.230775833129883				-1	+	LB_dRS_LB_wt	16	16	16	76.8	76.8	76.8	19.143	0	323.31	310000000000	798	0	3.87628236963091	0.0024341641399375767	0.7225812276204451	14.460328003135608	Q88QM0	Q88QM0	Large ribosomal subunit protein uL6	2617
carB	28.669660568237305	28.75493621826172	28.75811767578125	29.32173728942871	29.338836669921875	29.113962173461914				-1	+	LB_dRS_LB_wt	79	79	79	74.7	74.7	74.7	117.4	0	323.31	309000000000	1635	0	2.6154479735492737	0.010280041663740436	0.5306072235107422	6.814298077847064	Q88DU6	Q88DU6	Carbamoyl phosphate synthase large chain	592
rpsH	29.53333854675293	29.593347549438477	29.732467651367188	30.3195858001709	30.07367515563965	30.19601058959961				-1	+	LB_dRS_LB_wt	13	13	13	80.8	80.8	80.8	13.975	0	187.62	308000000000	789	0	2.475767815764321	0.012303090133551757	0.5767059326171875	6.248789749055788	Q88QM1	Q88QM1	Small ribosomal subunit protein uS8	2618
oprE	29.273643493652344	29.306608200073242	29.3195858001709	28.90884780883789	28.482315063476562	28.80193328857422				-1	+	LB_dRS_LB_wt	36	36	36	74.1	74.1	74.1	48.316	0	323.31	306000000000	1123	0	1.9372116527806498	0.03027099758805874	-0.5689137776692696	-4.415017868292227	Q88R99	Q88R99	Outer-membrane porin E	2780
rpsG	29.706356048583984	29.56637954711914	29.53704833984375	29.750150680541992	29.678083419799805	30.136138916015625				-1			21	21	21	73.7	73.7	73.7	17.578	0	281.4	302000000000	847	0	0.7639961078786696	0.24891300625516086	0.2515296936035156	1.660314677710299	Q88QN9	Q88QN9	Small ribosomal subunit protein uS7	2636
rplD	29.484237670898438	29.61981964111328	29.61280632019043	30.61981964111328	30.453168869018555	30.453168869018555				-1	+	LB_dRS_LB_wt	17	17	17	66.5	66.5	66.5	21.811	0	296.69	300000000000	479	0	3.7213594571858812	0.002820698237230619	0.9364312489827498	13.206028497883516	Q88QN4	Q88QN4	Large ribosomal subunit protein uL4	2631
gtsA	26.92025375366211	27.439363479614258	26.997657775878906	26.029600143432617	26.008384704589844	25.725984573364258				-1	+	LB_dRS_LB_wt	58	58	58	91.8	91.8	91.8	45.448	0	323.31	298000000000	917	1	2.4983826713456034	0.011970801117551024	-1.1977685292561873	-6.337524990546465	Q88P38	Q88P38	Mannose/glucose ABC transporter, glucose-binding periplasmic protein	2295
rplI	29.46684455871582	29.52589225769043	29.61456298828125	30.340959548950195	30.184234619140625	30.136138916015625				-1	+	LB_dRS_LB_wt	17	17	17	86.5	86.5	86.5	15.466	0	323.31	294000000000	819	0	3.091373069425166	0.00543263204010654	0.6846777598063163	9.095534600327625	Q88DF1	Q88DF1	Large ribosomal subunit protein bL9	497
yeaG	30.43340492248535	30.28692054748535	30.491901397705078	29.065994262695312	29.08638572692871	28.967742919921875				-1	+	LB_dRS_LB_wt	61	61	61	80.5	80.5	80.5	73.782	0	323.31	289000000000	1066	0	4.361042569171653	0.0015077228254619058	-1.364034652709961	-19.179662905163667	Q88QU0	Q88QU0	Protein kinase	2677
groES	31.314191818237305	31.308778762817383	31.704708099365234	31.624183654785156	31.729230880737305	31.37761878967285				-1			12	12	12	81.4	81.4	81.4	10.224	0	222.34	280000000000	475	0	0.3306580583155518	0.5607509475083005	0.13445154825846473	0.8029025026648222	Q88N56	Q88N56	Co-chaperonin GroES	2094
pnp	29.083852767944336	29.219280242919922	29.216970443725586	29.150737762451172	29.153156280517578	29.15557098388672				-1			56	56	56	81.5	81.5	81.5	75.01	0	323.31	279000000000	1259	0	0.17061003550004988	0.7436169141759054	-0.020212809244789298	-0.45133764524937486	Q88DW0	Q88DW0	Polyribonucleotide nucleotidyltransferase	605
rplX	29.661190032958984	29.659488677978516	29.699752807617188	30.207693099975586	30.230775833129883	30.35152816772461				-1	+	LB_dRS_LB_wt	15	15	15	76.9	76.9	76.9	11.329	0	323.31	276000000000	698	0	3.6529506949728994	0.003010361288235356	0.5898551940917969	12.686174706370949	Q88QM4	Q88QM4	Large ribosomal subunit protein uL24	2621
rplR	29.953935623168945	29.26248550415039	29.269189834594727	30.11147689819336	29.603994369506836	30.745349884033203				-1			13	13	13	80.2	80.2	80.2	12.627	0	303.63	274000000000	430	0	0.7524885292357371	0.2545512715439972	0.6584033966064453	1.6377690327604222	Q88QL9	Q88QL9	Large ribosomal subunit protein uL18	2616
icd	30.78487777709961	30.98820686340332	30.890121459960938	30.3195858001709	30.35152816772461	30.148313522338867				-1	+	LB_dRS_LB_wt	34	34	34	74.4	74.4	74.4	45.695	0	323.31	273000000000	864	0	2.6894327408622605	0.009309322840936045	-0.6145928700764962	-7.131381407448101	Q88FS2	Q88FS2	Isocitrate dehydrogenase [NADP]	981
iscS	27.34942054748535	27.18895721435547	27.17949676513672	27.652667999267578	27.706356048583984	27.725984573364258				-1	+	LB_dRS_LB_wt	42	42	42	80	80	80	44.468	0	323.31	267000000000	1178	0	2.8111343031240796	0.007842712234149004	0.45571136474609375	7.681311794243284	Q88PK8	Q88PK8	Cysteine desulfurase IscS	2402
infB	28.399173736572266	28.451204299926758	28.497623443603516	28.76129150390625	28.68645668029785	28.603994369506836				-1	+	LB_dRS_LB_wt	71	71	71	74	74	74	91.46	0	323.31	262000000000	1631	0	1.9244169038281058	0.030764860736250656	0.23458035786946496	4.377191091300057	Q88DV7	Q88DV7	Translation initiation factor IF-2	602
PP_1366	30.28692054748535	30.330312728881836	30.54811668395996	30.16038703918457	29.88285255432129	30.19601058959961				-1			19	19	15	77.6	77.6	62.4	14.184	0	252.62	261000000000	513	0	1.1361332788761478	0.12536475025769786	-0.3086999257405587	-2.415837002659543	Q88N50	Q88N50	Transcriptional regulator MvaT, P16 subunit	2089
glyA2	29.669660568237305	29.823352813720703	29.874082565307617	30.207693099975586	30.29789161682129	30.264724731445312				-1	+	LB_dRS_LB_wt	30	30	27	77.7	77.7	75.8	44.897	0	323.31	255000000000	681	0	2.658082291776727	0.009628631895209674	0.46773783365885535	6.995479124578141	Q88Q27	Q88Q27	Serine hydroxymethyltransferase 2	2506
oprB-I	26.76445770263672	26.76445770263672	27.04009246826172	26.953935623168945	26.549219131469727	26.699752807617188				-1			36	36	36	76.3	76.3	76.3	49.646	0	323.31	249000000000	818	0	0.33674256596384494	0.5545258023286039	-0.12203343709309777	-0.815558557473415	Q88P34;Q88MX3	Q88P34	Carbohydrate-selective porin	2291
PP_0766	29.89735221862793	29.953935623168945	29.89301872253418	28.96499252319336	28.934383392333984	28.645814895629883				-1	+	LB_dRS_LB_wt	55	55	55	93.4	93.4	93.4	50.572	0	323.31	245000000000	1057	0	3.299669504313382	0.004341447796196659	-1.0663719177246094	-10.297934257197745	Q88PT2	Q88PT2	DUF1329 domain-containing protein	2447
hupB	31.15436363220215	31.35152816772461	31.19601058959961	30.946983337402344	31.041399002075195	31.092700958251953				-1			10	10	10	81.1	81.1	81.1	9.2495	0	323.31	244000000000	655	0	1.3162065357319293	0.09118870232777918	-0.206939697265625	-2.810692200378086	Q88KI7	Q88KI7	DNA binding regulator, beta subunit B	1603
fliC	30.11147689819336	30.491901397705078	30.098987579345703	30.253496170043945	30.230775833129883	30.16038703918457				-1			29	29	29	62.2	62.2	62.2	67.846	0	323.31	242000000000	840	0	0.05005030393388788	0.9212452111238322	-0.019235610961914062	-0.14577821630966117	Q88ES5	Q88ES5	Flagellin	784
gltA	29.743745803833008	29.652667999267578	29.835451126098633	30.645814895629883	30.78487777709961	30.838459014892578				-1	+	LB_dRS_LB_wt	32	32	32	71.8	71.8	71.8	47.621	0	323.31	241000000000	974	0	3.692513286060847	0.0028877187300469175	1.012428919474285	12.984370460306303	Q88FA4	Q88FA4	Citrate synthase	889
sodB	30.12386131286621	30.264724731445312	30.19601058959961	29.07367515563965	29.421417236328125	28.994964599609375				-1	+	LB_dRS_LB_wt	13	13	13	71.2	71.2	71.2	21.938	0	323.31	241000000000	509	0	2.7760807096923172	0.008219897125682352	-1.0315132141113281	-7.519180173553181	Q88PD5	Q88PD5	Superoxide dismutase [Fe]	2357
ahcY	29.542593002319336	29.586204528808594	29.681438446044922	29.58262062072754	29.59512710571289	29.508996963500977				-1			47	47	47	75	75	75	51	0	323.31	239000000000	1044	0	0.34845503937035494	0.543177144151766	-0.04116376241048059	-0.8398166482693149	A0A140FWS3	A0A140FWS3	Adenosylhomocysteinase	75
eno	29.078773498535156	29.19601058959961	29.177122116088867	29.38895034790039	29.431413650512695	29.216970443725586				-1			33	33	33	76	76	76	45.49	0	323.31	238000000000	806	0	1.2230172963853139	0.10682966655646435	0.1951427459716797	2.603319498165143	Q88MF9	Q88MF9	Enolase	1961
fba	29.93999671936035	29.89735221862793	29.953935623168945	29.91170883178711	29.967742919921875	29.85192108154297				-1			31	31	31	79.4	79.4	79.4	38.452	0	323.31	225000000000	805	0	0.20567817862422555	0.6999853570611337	-0.019970575968425663	-0.532221622461491	Q88D67	Q88D67	Fructose-1,6-bisphosphate aldolase	435
rplN	29.22389030456543	29.564563751220703	29.577226638793945	30.372438430786133	30.172359466552734	30.36202049255371				-1	+	LB_dRS_LB_wt	20	20	20	82	82	82	13.41	0	252.31	224000000000	596	0	2.5093785794511567	0.011734379761267438	0.8470458984375	6.381055618886801	Q88QM5	Q88QM5	Large ribosomal subunit protein uL14	2622
etfB	30.413368225097656	30.413368225097656	30.36202049255371	30.136138916015625	30.02168083190918	30.04791259765625				-1	+	LB_dRS_LB_wt	18	18	18	76.3	76.3	76.3	26.36	0	323.31	223000000000	598	0	2.9755966767118616	0.006328816907985097	-0.32767486572265625	-8.484788809718413	Q88F96	Q88F96	Electron transfer flavoprotein subunit beta	882
ssuA	22.076021194458008	21.999814987182617	22.36499786376953	23.190706253051758	21.56920623779297	22.369586944580078				-1			19	19	19	57.6	57.6	57.6	34.562	0	323.31	223000000000	435	6	NaN	NaN	0	NaN	Q88R96	Q88R96	Aliphatic sulfonate ABC transporter-periplasmic binding protein / transport of isethionate	2777
nrdA	29.3682804107666	29.535194396972656	29.611047744750977	30.330312728881836	30.330312728881836	30.098987579345703				-1	+	LB_dRS_LB_wt	66	66	66	69.4	69.4	69.4	106.95	0	323.31	221000000000	1323	0	2.6838923415221134	0.009350202687861195	0.7483634948730469	7.107196923796829	Q88NM8	Q88NM8	Ribonucleoside-diphosphate reductase	2205
pycB	28.70305824279785	28.78331756591797	28.94279670715332	28.42342185974121	28.50142478942871	28.174741744995117				-1	+	LB_dRS_LB_wt	54	54	54	79.4	79.4	79.4	65.626	0	323.31	217000000000	983	0	1.6657798868975409	0.04892131413233137	-0.44319470723469934	-3.659575413540654	Q88C37	Q88C37	Pyruvate carboxylase subunit B	181
mmsA-II	30.230775833129883	30.308778762817383	30.308778762817383	30.16038703918457	30.253496170043945	29.994964599609375				-1			40	40	40	64.4	64.4	64.4	54.367	0	323.31	215000000000	762	0	0.8513163818645008	0.21184119820666672	-0.1464951833089181	-1.8324517802479117	Q88E01	Q88E01	methylmalonate-semialdehyde dehydrogenase (CoA acylating)	633
ohr	31.408315658569336	31.42342185974121	31.47749900817871	29.507108688354492	29.832435607910156	29.36202049255371				-1	+	LB_dRS_LB_wt	11	11	11	86.6	86.6	86.6	14.664	0	204.08	212000000000	324	0	3.732071486978614	0.0027957246213248174	-1.869223912556965	-13.28926490886988	Q88LR9	Q88LR9	Organic hydroperoxide resistance protein	1823
davT	29.87993621826172	29.753341674804688	29.836956024169922	30.07367515563965	30.172359466552734	30.172359466552734				-1	+	LB_dRS_LB_wt	36	36	36	89.4	89.4	89.4	44.824	0	323.31	210000000000	878	0	2.506035296052966	0.01180270788317847	0.3160533905029297	6.367793373704515	Q88RB9	Q88RB9	5-aminovalerate aminotransferase DavT	2792
htpG	28.029600143432617	27.925922393798828	28.091440200805664	28.931568145751953	28.97869300842285	28.805011749267578				-1	+	LB_dRS_LB_wt	71	71	71	86.4	86.4	86.4	71.61	0	323.31	208000000000	1324	0	3.634942452641859	0.003059366300659258	0.8894367218017578	12.552628666693755	Q88FB9	Q88FB9	Chaperone protein HtpG	900
katG	29.31743049621582	29.421417236328125	29.451204299926758	27.903112411499023	28.05569076538086	27.603994369506836				-1	+	LB_dRS_LB_wt	62	62	62	78.8	78.8	78.8	82.061	0	323.31	208000000000	1138	0	3.4291666518144637	0.00370805823054559	-1.5424181620279924	-11.118946766563896	Q88GQ0	Q88GQ0	Catalase-peroxidase	1103
aceF	28.221588134765625	28.091440200805664	28.10149383544922	28.03485679626465	28.013717651367188	28.3195858001709				-1			36	36	36	76.9	76.9	76.9	55.654	0	323.31	205000000000	862	0	0.04950699009822771	0.921496333195069	-0.015453974405925663	-0.14427119112578318	Q88QZ6	Q88QZ6	Acetyltransferase component of pyruvate dehydrogenase complex	2712
accC	29.063425064086914	29.19131088256836	29.15557098388672	29.091440200805664	28.975963592529297	28.80193328857422				-1			33	33	33	75.8	75.8	75.8	49.088	0	323.31	203000000000	936	0	0.9114023033351442	0.1901579570587617	-0.18032328287760535	-1.952319670915187	Q88QD6	Q88QD6	Biotin carboxylase	2559
ygaU	31.42342185974121	31.098987579345703	30.967742919921875	29.93999671936035	29.750150680541992	30.16038703918457				-1	+	LB_dRS_LB_wt	22	22	22	96.6	96.6	96.6	15.616	0	323.31	201000000000	661	0	2.597918428066165	0.0105347678320702	-1.2132059733072929	-6.740996431534459	Q88R76	Q88R76	Regulator of murein cross-linking	2761
rplS	29.353633880615234	29.291318893432617	29.353633880615234	29.841461181640625	29.61981964111328	29.789548873901367				-1	+	LB_dRS_LB_wt	14	14	14	70.7	70.7	70.7	13.012	0	159.51	201000000000	557	0	2.3993112703522317	0.013975962106172614	0.41741434733073035	5.9565085563767965	Q88MV3	Q88MV3	Large ribosomal subunit protein bL19	2028
tktA	28.48615837097168	28.42342185974121	28.46684455871582	28.97869300842285	29.00571060180664	28.856380462646484				-1	+	LB_dRS_LB_wt	45	45	45	67.7	67.7	67.7	72.463	0	323.31	200000000000	1034	0	3.2252200052013067	0.0048026124391638714	0.4881197611490897	9.852104924999596	Q88D62	Q88D62	Transketolase	430
rpsK	29.55910301208496	29.850431442260742	29.857864379882812	30.382780075073242	30.308778762817383	30.230775833129883				-1	+	LB_dRS_LB_wt	10	10	10	69.8	69.8	69.8	13.66	0	307.95	199000000000	378	0	2.1624054490343636	0.020266059303001568	0.5516452789306641	5.12126263658478	P59374	P59374	Small ribosomal subunit protein uS11	130
rplW	29.409326553344727	29.46489906311035	29.38071632385254	30.06085205078125	29.953935623168945	30.2421817779541				-1	+	LB_dRS_LB_wt	13	13	13	76.8	76.8	76.8	10.899	0	200.43	198000000000	373	0	2.7959742205269422	0.007949334339681062	0.6673425038655587	7.6108135471589815	Q88QN3	Q88QN3	Large ribosomal subunit protein uL23	2630
argG	28.31094741821289	28.399173736572266	28.45904541015625	28.34942054748535	28.280296325683594	28.14588737487793				-1			40	40	40	89.1	89.1	89.1	45.164	0	323.31	198000000000	1002	0	0.8257529424739645	0.2219968915782924	-0.13118743896484375	-1.7818358830058567	P59604	P59604	Argininosuccinate synthase	135
rpsJ	29.586204528808594	29.435394287109375	29.46684455871582	29.844457626342773	29.86378288269043	30.3195858001709				-1			15	15	15	75.7	75.7	75.7	11.752	0	236.96	197000000000	492	0	1.4700301451389723	0.06900570740078507	0.5131276448567696	3.1692524420874606	Q88QN6	Q88QN6	Small ribosomal subunit protein uS10	2633
typA	28.17949676513672	28.24445152282715	28.18895721435547	28.596904754638672	28.593347549438477	28.560924530029297				-1	+	LB_dRS_LB_wt	46	46	46	63	63	63	67.157	0	323.31	197000000000	996	0	4.081987139611207	0.0018407006639204354	0.379423777262371	16.305402358114097	Q88CY5	Q88CY5	Large ribosomal subunit assembly factor BipA	375
rne	28.489990234375	28.462949752807617	28.53148078918457	28.62505531311035	28.542593002319336	28.76445770263672				-1			58	58	58	55.5	55.5	55.5	120.9	0	323.31	195000000000	1109	0	1.0345134484871619	0.15192017137587574	0.1492284138997384	2.202832910137381	Q88LM4	Q88LM4	Ribonuclease E	1801
tolC	28.29789161682129	28.524024963378906	28.443321228027344	27.32388687133789	26.997657775878906	27.16038703918457				-1	+	LB_dRS_LB_wt	42	42	42	82.1	82.1	82.1	50.393	0	323.31	195000000000	854	0	3.4043838626197727	0.0038007205268761057	-1.2611020406087263	-10.957188240593984	Q88EE6	Q88EE6	Agglutination protein	712
clpB	28.78331756591797	28.76445770263672	28.841461181640625	28.725984573364258	28.868206024169922	28.928747177124023				-1			80	80	76	80.8	80.8	78.3	94.86	0	323.31	193000000000	1227	0	0.2781594494921148	0.6156530540879648	0.044567108154296875	0.6919511461813868	Q88Q71	Q88Q71	Chaperone protein ClpB	2519
guaB	29.174741744995117	29.138582229614258	29.200695037841797	29.538898468017578	29.51088523864746	29.48615837097168				-1	+	LB_dRS_LB_wt	38	38	38	79.8	79.8	79.8	51.765	0	323.31	189000000000	842	0	3.873886064518272	0.0024341641399375767	0.3406410217285156	14.440077603892341	Q88P22	Q88P22	Inosine-5-monophosphate dehydrogenase	2281
pydB	30.403244018554688	30.491901397705078	30.462949752807617	28.31094741821289	29.081315994262695	28.150737762451172				-1	+	LB_dRS_LB_wt	32	32	32	76	76	76	52.459	0	323.31	188000000000	753	0	2.593006066789225	0.010619713314865489	-1.9383646647135429	-6.720577879548238	A0A140FWK2	A0A140FWK2	D-hydantoinase/dihydropyrimidinase	59
rplV	29.308778762817383	29.198354721069336	29.38071632385254	29.994964599609375	29.838459014892578	30.04791259765625				-1	+	LB_dRS_LB_wt	16	16	16	63.6	63.6	63.6	11.911	0	323.31	188000000000	552	0	2.8942341752150864	0.007125564805551564	0.6644954681396484	8.078262362629602	Q88QN0	Q88QN0	Large ribosomal subunit protein uL22	2627
alaS	28.838459014892578	28.885765075683594	28.914562225341797	28.58262062072754	28.61456298828125	28.58262062072754				-1	+	LB_dRS_LB_wt	59	59	59	73.8	73.8	73.8	94.711	0	323.31	186000000000	1105	0	3.5061221496354795	0.0033944548331463027	-0.2863273620605469	-11.635805774689038	Q88EI8	Q88EI8	Alanine--tRNA ligase	741
PP_0368	29.22389030456543	29.40121078491211	29.313112258911133	30.098987579345703	30.12386131286621	29.826385498046875				-1	+	LB_dRS_LB_wt	41	41	36	79	79	76.2	65.541	0	323.31	185000000000	1029	0	2.5405056785452524	0.01114283225357617	0.7036736806233748	6.505667541768736	Q88QW6	Q88QW6	Acyl-CoA dehydrogenase	2690
rpsI	30.372438430786133	30.372438430786133	30.330312728881836	31.275863647460938	31.166385650634766	31.190134048461914				-1	+	LB_dRS_LB_wt	13	13	13	66.2	66.2	66.2	14.592	0	261.5	183000000000	518	0	4.719919948969247	0.0011625904161532163	0.8523979187011719	23.61698802503159	Q88N96	Q88N96	Small ribosomal subunit protein uS9	2125
atpG	28.560924530029297	28.538898468017578	28.55727767944336	29.136138916015625	29.098987579345703	29.584413528442383				-1	+	LB_dRS_LB_wt	27	27	27	83.2	83.2	83.2	31.464	0	323.31	182000000000	733	0	2.004088733928407	0.026961463261358835	0.7208131154378243	4.6166098781621985	Q88BX3	Q88BX3	ATP synthase gamma chain	149
purL	27.58262062072754	27.666278839111328	27.738924026489258	28.29789161682129	28.106494903564453	28.169973373413086				-1	+	LB_dRS_LB_wt	80	80	80	73.3	73.3	73.3	140.82	0	323.31	182000000000	1480	0	2.734005283831625	0.008835884709383318	0.5288454691568987	7.328598603512343	Q88P16	Q88P16	Phosphoribosylformylglycinamidine synthase	2275
PP_2006	30.35152816772461	30.56637954711914	30.462949752807617	29.77234649658203	30.393047332763672	29.42342185974121				-1			35	35	35	69.1	69.1	69.1	58.997	0	323.31	181000000000	556	6	0.9637786386013394	0.17273895752646382	-0.5973472595214844	-2.0580073376597685	Q88LC9	Q88LC9	TULIP family P47-like protein	1744
acpP	30.253496170043945	29.23763084411621	29.28692054748535	30.098987579345703	30.393047332763672	30.584413528442383				-1			7	7	7	47.4	47.4	47.4	8.7116	0	145.34	179000000000	269	0	0.9993966599655718	0.16181607633000192	0.7661336263020821	2.1306114472039646	Q88LL5	Q88LL5	Acyl carrier protein	1792
plpB	26.68645668029785	26.470727920532227	26.169973373413086	26.306608200073242	25.997657775878906	26.289119720458984				-1			25	25	24	91.2	91.2	91.2	28.159	0	323.31	179000000000	654	0	0.6087204970660086	0.33589416570154024	-0.24459075927734375	-1.3573796188190173	Q88CL5	Q88CL5	NLPA lipoprotein	299
PP_4870	30.79265594482422	31.23649024963379	30.890121459960938	30.36202049255371	30.12386131286621	29.808086395263672				-1	+	LB_dRS_LB_wt	14	14	14	61.1	61.1	61.1	16.028	0	323.31	178000000000	481	0	1.8556596563610441	0.035097185951422034	-0.875099817911785	-4.17784945630121	Q88DF5	Q88DF5	Azurin	501
pykA	28.508996963500977	28.474599838256836	28.542593002319336	29.058273315429688	28.989561080932617	28.903112411499023				-1	+	LB_dRS_LB_wt	42	42	42	79.1	79.1	79.1	52.057	0	323.31	177000000000	1078	0	3.198012335794494	0.004867981109300033	0.4749190012613944	9.693730108628994	Q88N54	Q88N54	Pyruvate kinase	2092
ppsA	28.22618865966797	28.230775833129883	28.29789161682129	28.3195858001709	28.31094741821289	28.091440200805664				-1			60	60	60	72.2	72.2	72.2	86.015	0	323.31	177000000000	1128	0	0.04805195988405405	0.9241369276671222	-0.010960896809894649	-0.14022798272069334	Q88L53	Q88L53	Phosphoenolpyruvate synthase	1719
etfA	29.91170883178711	29.93999671936035	30.06085205078125	29.798847198486328	29.91170883178711	29.748552322387695				-1			18	18	18	91.6	91.6	91.6	31.236	0	323.31	176000000000	398	0	1.0687167102522888	0.14229858735660283	-0.15114974975585938	-2.2738316342427445	Q88F97	Q88F97	Electron transfer flavoprotein subunit alpha	883
purA	29.255748748779297	29.425424575805664	29.393047332763672	29.859346389770508	29.925922393798828	29.630273818969727				-1	+	LB_dRS_LB_wt	33	33	33	58.8	58.8	58.8	46.833	0	323.31	175000000000	847	0	1.904176367457484	0.03215389910332739	0.44710731506347656	4.317826057296581	Q88DD8	Q88DD8	Adenylosuccinate synthetase	489
PP_4473	28.53148078918457	28.489990234375	28.64924430847168	28.42342185974121	28.391000747680664	28.378652572631836				-1			31	31	31	85.9	85.9	85.9	44.604	0	323.31	173000000000	611	0	1.4887600843099842	0.06706371786272489	-0.15921338399251184	-3.21442954109557	Q88EI9	Q88EI9	Aspartate kinase	742
ridA	28.61806869506836	28.54627799987793	28.52775764465332	29.462949752807617	29.67976188659668	29.22618865966797				-1	+	LB_dRS_LB_wt	11	11	11	88.9	88.9	88.9	13.507	0	234.06	172000000000	480	0	2.5799502092234854	0.01073939965871741	0.8922653198242188	6.666570167016825	Q88C80	Q88C80	Aminoacrylate/iminopropionate hydrolase/deaminase	215
spuD	29.148313522338867	29.269189834594727	28.868206024169922	28.716203689575195	28.751747131347656	28.435394287109375				-1			33	33	33	84.1	84.1	84.1	40.067	0	323.31	171000000000	727	0	1.3845377568149366	0.08074854626420636	-0.4607880910237654	-2.9673226578408443	Q88CJ9	Q88CJ9	Spermidine/putrescine ABC transporter-periplasmic subunit	287
rplT	28.553621292114258	27.22618865966797	27.431413650512695	28.80193328857422	28.621566772460938	29.7080020904541				-1			10	10	10	43.2	43.2	43.2	13.28	0	36.337	170000000000	223	0	1.1547677363052193	0.1212177858243051	1.3067595163981096	2.455604697901956	Q88K24	Q88K24	Large ribosomal subunit protein bL20	1511
hmgB	30.721101760864258	30.853408813476562	30.853408813476562	30.712928771972656	30.83092498779297	30.55727767944336				-1			22	22	22	59.3	59.3	59.3	46.325	0	323.31	166000000000	458	0	0.5287636291170862	0.389695975555651	-0.10892931620279711	-1.2011197609232962	Q88E48	Q88E48	fumarylacetoacetase	658
ilvD	27.439363479614258	27.508996963500977	27.462949752807617	27.12139320373535	27.306608200073242	26.931568145751953				-1			44	44	44	72.9	72.9	72.9	65.671	0	323.31	166000000000	844	0	1.4752664712365537	0.0683104415915483	-0.35058021545410156	-3.1818476550343773	Q88CQ2	Q88CQ2	Dihydroxy-acid dehydratase	323
arcC	31.142240524291992	31.148313522338867	31.184234619140625	31.16038703918457	31.3033447265625	30.96085548400879				-1			26	26	26	65.4	65.4	65.4	33.423	0	323.31	165000000000	488	0	0.05777275467224887	0.9085665540653702	-0.01673380533854285	-0.16704166256588457	Q88P54	Q88P54	Carbamate kinase	2305
efp	30.3195858001709	29.835451126098633	29.953935623168945	30.172359466552734	30.16038703918457	30.230775833129883				-1			14	14	14	41.3	41.3	41.3	21.303	0	256.06	165000000000	394	0	0.44149231340794837	0.4592264754726192	0.1515165964762346	1.028515066616392	Q88LS0	Q88LS0	Elongation factor P	1824
serA	28.403244018554688	28.439363479614258	28.55727767944336	28.76761817932129	28.652667999267578	28.621566772460938				-1			29	29	29	81.2	81.2	81.2	44.338	0	323.31	164000000000	892	0	1.5349721222954589	0.062054394608191135	0.2139892578125	3.327406271351944	Q88CM5	Q88CM5	D-3-phosphoglycerate dehydrogenase	306
PP_0897	27.77077293395996	27.925922393798828	28.019031524658203	27.560924530029297	28.520282745361328	27.693119049072266				-1			41	41	41	92.1	92.1	92.1	54.766	0	323.31	164000000000	871	0	0.021090343687497768	0.9677185830012884	0.019533157348632812	0.06325536698656635	Q88PF3	Q88PF3	Fumarate hydratase class I	2365
pepA	29.162790298461914	29.2780818939209	29.257997512817383	28.729230880737305	28.61806869506836	28.903112411499023				-1	+	LB_dRS_LB_wt	40	40	40	73.8	73.8	73.8	52.433	0	323.31	160000000000	903	0	2.230197364514483	0.018226873300122792	-0.4828192392985038	-5.3499698767865995	Q88P73	Q88P73	Probable cytosol aminopeptidase	2314
capB	29.925922393798828	29.89735221862793	30.264724731445312	29.89735221862793	29.967742919921875	29.844457626342773				-1			6	6	6	76.8	76.8	76.8	7.6395	0	70.296	157000000000	159	0	0.438910156315872	0.4614331169023742	-0.1261488596598319	-1.0233561142391254	Q88NV5	Q88NV5	Cold shock protein CapB	2246
rpsP	30.03485679626465	30.11147689819336	30.148313522338867	30.712928771972656	30.654376983642578	30.611047744750977				-1	+	LB_dRS_LB_wt	7	7	7	69.9	69.9	69.9	9.1884	0	124.78	157000000000	269	0	3.639616946185128	0.0030456489462538064	0.5612354278564453	12.587163742659609	Q88MV6	Q88MV6	Small ribosomal subunit protein bS16	2031
ilvE	29.650957107543945	29.661190032958984	29.704708099365234	28.970487594604492	28.92025375366211	28.603994369506836				-1	+	LB_dRS_LB_wt	29	29	29	88.8	88.8	88.8	36.863	0	323.31	157000000000	811	0	2.7173514658100846	0.008997667377308125	-0.84070650736491	-7.254355510748329	Q88H54	Q88H54	Branched-chain-amino-acid aminotransferase	1173
fdhA	30.443321228027344	30.54811668395996	30.575424194335938	30.93999671936035	31.42342185974121	30.79265594482422				-1			31	31	31	92.7	92.7	92.7	42.328	0	323.31	156000000000	537	0	1.276088566158814	0.09810711310343352	0.5297374725341797	2.720572616125231	Q88R06;A0A140FW47;REV__Q88FS1	Q88R06	Formaldehyde dehydrogenase	2718
davD	29.35152816772461	29.413368225097656	29.353633880615234	29.376583099365234	29.2780818939209	29.31527328491211				-1			33	33	33	76.9	76.9	76.9	51.548	0	323.31	155000000000	780	0	0.6352489927406847	0.3188743317646331	-0.04953066507975379	-1.4090595940521236	Q88RC0	Q88RC0	Glutarate-semialdehyde dehydrogenase	2793
sdhB	29.564563751220703	29.7243595123291	29.650957107543945	30.308778762817383	30.275863647460938	30.393047332763672				-1	+	LB_dRS_LB_wt	24	24	24	89.3	89.3	89.3	26	0	323.31	151000000000	569	0	3.5206197290192836	0.0033345775164582655	0.6792697906494141	11.73570031345408	Q88FA8	Q88FA8	Succinate dehydrogenase iron-sulfur subunit	893
ansB	29.304433822631836	29.212339401245117	29.370361328125	27.77077293395996	27.645814895629883	27.553621292114258				-1	+	LB_dRS_LB_wt	30	30	30	82.6	82.6	82.6	38.608	0	323.31	149000000000	641	0	4.521793295864707	0.0013019394303796226	-1.6389751434326172	-21.055251448659842	Q88K39	Q88K39	Glutaminase-asparaginase	1524
gltB	25.874082565307617	26.006244659423828	25.945030212402344	25.257099151611328	25.06085205078125	24.975963592529297				-1	+	LB_dRS_LB_wt	101	101	101	78.3	78.3	78.3	161.77	0	323.31	147000000000	1233	0	3.112770699391765	0.00532355552309165	-0.8438142140706368	-9.212747935456521	Q88CV4	Q88CV4	L-glutamate synthase(NADPH) alpha subunit	355
oprQ	28.817264556884766	28.856380462646484	28.917409896850586	28.36202049255371	28.126325607299805	28.306608200073242				-1	+	LB_dRS_LB_wt	25	25	25	62.2	62.2	62.2	47.786	0	323.31	146000000000	611	0	2.8335846596615144	0.007649873101246752	-0.5987002054850237	-7.786785556923553	Q88R66	Q88R66	Outer-membrane porin D	2752
nusA	29.42742347717285	29.449237823486328	29.553621292114258	29.524024963378906	29.447267532348633	29.340959548950195				-1			40	40	40	65.9	65.9	65.9	54.673	0	323.31	145000000000	642	0	0.234883699195608	0.6658908889948237	-0.039343516031902226	-0.5976567407763492	Q88DV6	Q88DV6	Transcription termination/antitermination protein NusA	601
rplQ	28.997657775878906	29.019031524658203	29.053102493286133	29.75811767578125	29.794206619262695	29.746952056884766				-1	+	LB_dRS_LB_wt	12	12	12	64.1	64.1	64.1	14.362	0	323.31	142000000000	421	0	5.375588576163257	0.000988240909856231	0.7431615193684884	34.50069392839301	Q88QL0	Q88QL0	Large ribosomal subunit protein bL17	2608
PP_0763	29.60576057434082	29.6372013092041	30.02168083190918	29.654376983642578	29.553621292114258	29.51088523864746				-1			38	38	38	88.8	88.8	88.8	62.124	0	323.31	142000000000	596	0	0.5775287145222033	0.35675777083659044	-0.1819197336832694	-1.2965438066876451	Q88PT5	Q88PT5	Medium-chain-fatty-acid CoA ligase	2449
leuA	28.32817268371582	28.474599838256836	28.55727767944336	29.645814895629883	29.76603889465332	29.260244369506836				-1	+	LB_dRS_LB_wt	48	48	48	77.2	77.2	77.2	61.712	0	323.31	138000000000	841	0	2.570083345784954	0.010825582266119781	1.1040159861246757	6.6260032988029	Q88P28	Q88P28	2-isopropylmalate synthase	2285
aspS	28.12139320373535	28.106494903564453	28.14588737487793	28.22618865966797	28.235349655151367	28.207693099975586				-1	+	LB_dRS_LB_wt	54	54	54	74.1	74.1	74.1	66.567	0	323.31	135000000000	897	0	2.658778369024315	0.009628631895209674	0.09848531087239465	6.998471758501174	Q88NJ4	Q88NJ4	Aspartate--tRNA(Asp/Asn) ligase	2179
PP_1726	30.28692054748535	30.413368225097656	29.925922393798828	28.885765075683594	28.712928771972656	28.482315063476562				-1	+	LB_dRS_LB_wt	32	32	32	84.5	84.5	84.5	38.635	0	323.31	134000000000	592	0	2.898688665620679	0.007111709046473708	-1.5150674184163435	-8.100053373917268	Q88M48	Q88M48	ABC transporter, periplasmic binding protein	1901
hpf	31.23649024963379	31.28692054748535	31.28692054748535	30.275863647460938	30.28692054748535	30.136138916015625				-1	+	LB_dRS_LB_wt	13	13	13	94.1	94.1	94.1	11.501	0	323.31	134000000000	324	0	4.450021983706541	0.0013624144483708525	-1.0371360778808594	-20.196545011311745	P0A147	P0A147	Ribosome hibernation promoting factor	113
PP_4981	29.54627799987793	29.593347549438477	29.31527328491211	29.42742347717285	29.353633880615234	29.138582229614258				-1			21	21	21	84.9	84.9	84.9	20.694	0	323.31	133000000000	636	0	0.6625076123450022	0.3006512039299503	-0.17841974894205848	-1.4621475448774781	Q88D47	Q88D47	UPF0312 protein PP_4981	421
tyrB	29.029600143432617	29.15797996520996	29.148313522338867	29.6372013092041	29.6372013092041	29.551788330078125				-1	+	LB_dRS_LB_wt	35	35	35	94	94	94	43.29	0	323.31	132000000000	647	0	3.2345397434220216	0.0047517590043828556	0.4967657725016288	9.90690804101399	Q88LG1	Q88LG1	Aminotransferase	1767
gmd	28.029600143432617	28.207693099975586	28.16518783569336	28.17949676513672	28.116443634033203	28.10149383544922				-1			31	31	31	79.4	79.4	79.4	40.123	0	323.31	130000000000	700	0	0.009422007875408586	0.9831954871710038	-0.001682281494140625	-0.028619991644054942	Q88LX8	Q88LX8	GDP-mannose 4,6-dehydratase	1853
prs	28.216970443725586	28.340959548950195	28.34942054748535	29.08891487121582	28.903112411499023	28.967742919921875				-1	+	LB_dRS_LB_wt	23	23	23	69.3	69.3	69.3	34.192	0	323.31	129000000000	654	0	3.22935946052235	0.004790282271769235	0.6841398874918632	9.876411210685964	Q88PX6	Q88PX6	Ribose-phosphate pyrophosphokinase	2474
gdhB	28.47846221923828	28.439363479614258	28.489990234375	28.22618865966797	28.106494903564453	28.15557098388672				-1	+	LB_dRS_LB_wt	101	101	101	64	64	64	182.49	0	323.31	129000000000	1002	0	2.89323540963945	0.007125564805551564	-0.3065204620361328	-8.073383763214641	Q88L55	Q88L55	NAD-specific glutamate dehydrogenase	1721
metK	28.560924530029297	28.51276969909668	28.659488677978516	28.832435607910156	28.841461181640625	28.600454330444336				-1			27	27	27	91.9	91.9	91.9	42.779	0	323.31	129000000000	632	0	0.9381334028795583	0.1812012721020447	0.180389404296875	2.006107173593778	Q88D60	Q88D60	S-adenosylmethionine synthase	428
ettA	28.019031524658203	28.091440200805664	27.96499252319336	29.136138916015625	29.04791259765625	29.150737762451172				-1	+	LB_dRS_LB_wt	51	51	51	85.6	85.6	85.6	61.86	0	323.31	127000000000	960	0	4.620910343262234	0.0012682392740727304	1.0864416758219377	22.300546835433934	Q88Q24	Q88Q24	Energy-dependent translational throttle protein EttA	2504
fabB	29.00303077697754	29.138582229614258	29.172359466552734	29.207693099975586	29.18659782409668	29.02432632446289				-1			28	28	28	73.9	73.9	73.9	43.263	0	323.31	127000000000	746	0	0.16965663270203757	0.7446673394377648	0.034881591796875	0.44909909016888944	Q88FC3	Q88FC3	3-oxoacyl-[acyl-carrier-protein] synthase 1	903
tauA	21.8112735748291	22.873138427734375	21.89977264404297	22.022422790527344	18.65578269958496	21.751235961914062				-1			29	29	29	79.9	79.9	79.9	34.324	0	323.31	124000000000	411	2	0.5400450914443926	0.38184590282894426	-1.3849143981933594	-1.2232413411470908	Q88RA0	Q88RA0	Taurine ABC transporter periplasmic binding subunit	2781
grpE	28.642375946044922	28.451204299926758	28.54995346069336	29.14588737487793	29.248981475830078	29.435394287109375				-1	+	LB_dRS_LB_wt	17	17	17	91.4	91.4	91.4	20.531	0	323.31	122000000000	412	0	2.7070582126798346	0.009152452827489567	0.7289098103841134	7.208800874959898	Q88DU1	Q88DU1	Protein GrpE	587
PP_1478	29.8203125	29.878475189208984	29.93999671936035	27.732467651367188	27.738924026489258	27.62505531311035				-1	+	LB_dRS_LB_wt	35	35	35	95.1	95.1	95.1	40.625	0	323.31	122000000000	669	0	5.762176485469747	0.0008904810963086965	-2.1807791392008475	-43.121421428667645	Q88MU0	Q88MU0	Xenobiotic reductase	2019
mgtA	27.553621292114258	27.24445152282715	27.50142478942871	30.868206024169922	30.90454864501953	30.264724731445312				-1	+	LB_dRS_LB_wt	48	48	48	52.5	52.5	52.5	101.27	0	323.31	121000000000	430	1	3.8464438772096763	0.002470061957289258	3.2459939320882185	14.210121731463946	Q88JK4	Q88JK4	Magnesium-transporting ATPase, P-type 1	1463
ppiB	29.353633880615234	29.359928131103516	29.41538429260254	29.07367515563965	28.97869300842285	28.77391815185547				-1	+	LB_dRS_LB_wt	16	16	16	91.6	91.6	91.6	18.2	0	323.31	121000000000	481	0	2.0608366533072844	0.02425277183606857	-0.43421999613443774	-4.792938242695692	Q88IU6	Q88IU6	Peptidyl-prolyl cis-trans isomerase	1393
slyB	29.676403045654297	29.8111515045166	29.750150680541992	30.06085205078125	29.981416702270508	30.16038703918457				-1	+	LB_dRS_LB_wt	10	10	10	69.5	69.5	69.5	15.682	0	323.31	121000000000	363	0	2.11450455313853	0.022047668762424876	0.3216501871744768	4.964334815116861	Q88NS3	Q88NS3	Outer membrane lipoprotein	2228
rho	27.693119049072266	27.712928771972656	27.75811767578125	27.48615837097168	27.357833862304688	27.50142478942871				-1	+	LB_dRS_LB_wt	44	44	44	85.2	85.2	85.2	47.041	0	323.31	120000000000	933	0	2.2795105918267557	0.016918063985087686	-0.27291615804036695	-5.521389072566076	Q88CG7	Q88CG7	Transcription termination factor Rho	264
cysNC	27.16038703918457	27.32388687133789	27.340959548950195	27.659488677978516	27.719470977783203	27.645814895629883				-1	+	LB_dRS_LB_wt	43	43	43	65.7	65.7	65.7	69.048	0	323.31	120000000000	867	0	2.5305543516999305	0.011325809198898468	0.39984703063964844	6.465604887568505	Q88NA8	Q88NA8	Sulfate adenylyltransferase subunit 1	2135
hupN	30.264724731445312	30.264724731445312	30.520282745361328	30.43340492248535	30.07367515563965	31.001689910888672				-1			9	9	9	86	86	86	9.6732	0	323.31	120000000000	247	0	0.2091991507380247	0.6954436229144929	0.1530125935872384	0.5401968991787534	Q88P78	Q88P78	DNA-binding protein HU, form N	2318
rplP	28.395092010498047	28.266958236694336	28.332447052001953	28.925922393798828	28.850431442260742	29.409326553344727				-1	+	LB_dRS_LB_wt	12	12	12	51.1	51.1	51.1	15.373	0	225.38	118000000000	383	0	1.821675895560863	0.03724362143380458	0.7303943634033203	4.081704934673193	Q88QM8	Q88QM8	Large ribosomal subunit protein uL16	2625
atpC	29.62679672241211	29.676403045654297	29.775489807128906	30.36202049255371	30.382780075073242	30.275863647460938				-1	+	LB_dRS_LB_wt	7	7	7	54	54	54	14.537	0	283.7	116000000000	228	0	3.537687461809953	0.003319820072143903	0.6473248799641915	11.854351978236261	Q88BX5	Q88BX5	ATP synthase epsilon chain	151
ppa	29.68645668029785	29.68311309814453	29.698097229003906	29.79265594482422	29.54627799987793	29.82486915588379				-1			15	15	15	68	68	68	19.189	0	323.31	115000000000	366	0	0.13402185410996917	0.7938665450169823	0.03204536437988281	0.363718950314328	Q88QF6	Q88QF6	Inorganic pyrophosphatase	2574
rpmB	28.22618865966797	28.391000747680664	28.451204299926758	29.357833862304688	29.31094741821289	29.891571044921875				-1	+	LB_dRS_LB_wt	14	14	14	71.8	71.8	71.8	8.9224	0	184.95	115000000000	317	0	2.378496435197	0.014507086013963092	1.1639862060546875	5.878947131413122	Q88C99	Q88C99	Large ribosomal subunit protein bL28	229
trxA	30.16038703918457	29.474599838256836	29.439363479614258	29.553621292114258	29.480390548706055	30.172359466552734				-1			10	10	10	93.6	93.6	93.6	11.744	0	323.31	114000000000	487	0	0.04687754691344475	0.9248841279287686	0.04400698343912879	0.13695674533519592	Q88CG6	Q88CG6	Thioredoxin	263
glcB	29.29789161682129	29.275863647460938	29.269189834594727	28.973228454589844	28.891571044921875	28.589780807495117				-1	+	LB_dRS_LB_wt	33	33	33	54.2	54.2	54.2	78.346	0	323.31	113000000000	641	0	1.7770041461173514	0.04019714901699339	-0.4627882639567069	-3.957632675058945	Q88QX8	Q88QX8	Malate synthase G	2700
hfq	28.535194396972656	27.61806869506836	27.838459014892578	28.029600143432617	27.885765075683594	29.09395980834961				-1			11	11	11	98.8	98.8	98.8	9.4617	0	323.31	112000000000	412	0	0.2915613343987623	0.6009036944740829	0.3392009735107422	0.7205980925542014	Q88DD3	Q88DD3	RNA-binding protein Hfq	484
gapA	28.645814895629883	28.47846221923828	28.666278839111328	28.03485679626465	27.814210891723633	27.87993621826172				-1	+	LB_dRS_LB_wt	24	24	24	91.9	91.9	91.9	36.057	0	323.31	109000000000	466	0	2.8305329981515492	0.0076848409255623525	-0.6871840159098319	-7.77237275859795	Q88P44	Q88P44	Glyceraldehyde-3-phosphate dehydrogenase	2300
frr	29.520282745361328	29.40121078491211	29.542593002319336	29.172359466552734	29.26248550415039	29.628536224365234				-1			22	22	22	75.7	75.7	75.7	20.152	0	263.8	109000000000	483	0	0.38437619904863	0.5091127277442309	-0.13356844584146899	-0.9134371082785926	Q88MH7	Q88MH7	Ribosome-recycling factor	1976
deaD	26.76445770263672	26.92025375366211	27.04009246826172	28.091440200805664	27.981416702270508	28.065994262695312				-1	+	LB_dRS_LB_wt	40	40	40	67.4	67.4	67.4	60.924	0	323.31	109000000000	730	0	3.7159747946382815	0.002820698237230619	1.1380157470703125	13.164377487983462	Q88LR1	Q88LR1	ATP-dependent RNA helicase DeaD	1820
rpmA	29.291318893432617	29.31094741821289	29.289119720458984	29.79730224609375	29.86378288269043	30.02168083190918				-1	+	LB_dRS_LB_wt	9	9	9	65.9	65.9	65.9	9.3408	0	166.55	109000000000	330	0	3.0598770414476673	0.005558900219223496	0.5971266428629569	8.925506337151763	Q88Q09	Q88Q09	Large ribosomal subunit protein bL27	2494
ilvI	27.382780075073242	27.289119720458984	27.382780075073242	27.516530990600586	27.524024963378906	27.54627799987793				-1	+	LB_dRS_LB_wt	42	42	42	76	76	76	62.781	0	323.31	108000000000	693	0	2.2627248733524143	0.017370045703148342	0.17738469441732008	5.462551325409955	Q88DY8	Q88DY8	Acetolactate synthase	624
gyrA	27.455129623413086	27.516530990600586	27.516530990600586	27.975963592529297	27.981416702270508	27.885765075683594				-1	+	LB_dRS_LB_wt	57	57	57	59.9	59.9	59.9	102.04	0	323.31	108000000000	853	0	3.580128033442571	0.0031697190220858888	0.4516512552897112	12.15437426495462	Q88M08	Q88M08	DNA gyrase subunit A	1878
oprG	30.769195556640625	30.729230880737305	30.815738677978516	30.67976188659668	30.54811668395996	30.491901397705078				-1			13	13	13	66.1	66.1	66.1	24.196	0	323.31	107000000000	307	0	1.5020778214693093	0.06542178424541091	-0.19812838236490649	-3.2467651183529562	Q88QI8	Q88QI8	Outer membrane protein OprG	2594
proS	28.553621292114258	28.571813583374023	28.51276969909668	28.621566772460938	28.589780807495117	28.48615837097168				-1			41	41	41	77.1	77.1	77.1	63.623	0	323.31	106000000000	811	0	0.16777472074188718	0.7471225217410301	0.01976712544758996	0.4446738554760335	Q88NK2	Q88NK2	Proline--tRNA ligase	2186
pyrG	28.00303077697754	28.141021728515625	28.12139320373535	28.275863647460938	28.345195770263672	28.29351234436035				-1	+	LB_dRS_LB_wt	39	39	39	72.7	72.7	72.7	59.474	0	323.31	106000000000	676	0	1.9727243528629854	0.02850313027556958	0.21637535095214844	4.521246827331608	Q88MG1	Q88MG1	CTP synthase	1963
ppiC-II	30.148313522338867	30.253496170043945	30.12386131286621	29.053102493286133	29.23763084411621	28.853408813476562				-1	+	LB_dRS_LB_wt	7	7	7	82.8	82.8	82.8	9.944	0	284.14	106000000000	288	0	3.175415016620596	0.004930748645754594	-1.127176284790039	-9.563999695272182	Q88IC0	Q88IC0	Peptidyl-prolyl cis-trans isomerase C (Rotamase C)	1341
pycA	27.89735221862793	28.008384704589844	28.081315994262695	27.589780807495117	27.725984573364258	27.47846221923828				-1	+	LB_dRS_LB_wt	40	40	40	76.2	76.2	76.2	51.942	0	323.31	106000000000	671	0	1.9489835330069063	0.029727856884342457	-0.39760843912760535	-4.450028140004096	Q88C36	Q88C36	Pyruvate carboxylase subunit A	180
guaA	28.838459014892578	28.68979263305664	28.719470977783203	28.91170883178711	28.945589065551758	28.973228454589844				-1	+	LB_dRS_LB_wt	43	43	43	87.2	87.2	87.2	58.204	0	323.31	105000000000	742	0	1.7859373515393862	0.039468666746493554	0.19426790873209754	3.9822377394592747	Q88P21	Q88P21	GMP synthase [glutamine-hydrolyzing]	2280
PP_3089	29.516530990600586	29.33458137512207	29.656082153320312	30.393047332763672	30.602224349975586	30.462949752807617				-1	+	LB_dRS_LB_wt	11	11	11	72.2	72.2	72.2	19.453	0	323.31	105000000000	326	0	3.039721380095886	0.005710427490002221	0.983675638834633	8.81823919386335	Q88IB0	Q88IB0	Type VI secretion system effector, Hcp1 family	1336
PP_4448	28.065994262695312	27.959474563598633	28.081315994262695	29.06085205078125	29.16038703918457	29.05051040649414				-1	+	LB_dRS_LB_wt	44	44	44	84	84	84	66.331	0	323.31	105000000000	728	0	4.4606364737013235	0.001359085604523445	1.0549882253011056	20.32133476479261	Q88EL4	Q88EL4	Helicase HerA central domain-containing protein	750
iscU	27.34942054748535	27.019031524658203	27.131240844726562	27.596904754638672	27.516530990600586	27.280296325683594				-1			13	13	13	87.5	87.5	87.5	13.856	0	323.31	104000000000	394	0	1.0306247517639384	0.1530481884706641	0.2980130513509138	2.194802628685863	Q88PK7	Q88PK7	Iron-sulfur cluster assembly scaffold protein IscU	2401
fliY	28.79575538635254	28.738924026489258	28.37451171875	26.77705955505371	26.862306594848633	26.789548873901367				-1	+	LB_dRS_LB_wt	31	31	31	73.9	73.9	73.9	28.756	0	323.31	102000000000	576	0	3.7677410017198683	0.0026510261017226667	-1.826758702596031	-13.570089855864058	Q88RA6	Q88RA6	Periplasmic cystine-binding protein	2784
purH	27.37451171875	27.36619758605957	27.34942054748535	27.11147689819336	26.94279670715332	26.885765075683594				-1	+	LB_dRS_LB_wt	39	39	39	69.9	69.9	69.9	57.695	0	323.31	102000000000	790	0	2.3085016191151313	0.01609283580152926	-0.3833637237548828	-5.6242169003744165	Q88DK3	Q88DK3	Bifunctional purine biosynthesis protein PurH	528
phhB	31.008384704589844	30.628536224365234	30.529621124267578	30.382780075073242	30.16038703918457	30.688125610351562				-1			17	17	17	93.2	93.2	93.2	13.422	0	323.31	101000000000	472	0	0.6689158054905991	0.297166328800034	-0.3117497762044259	-1.4746301415138756	Q88EH2	Q88EH2	Pterin-4-alpha-carbinolamine dehydratase	727
rpsS	29.52589225769043	29.524024963378906	29.514652252197266	29.712928771972656	29.518407821655273	29.835451126098633				-1			13	13	13	81.3	81.3	81.3	10.348	0	100.69	99600000000	340	0	0.8411598499130979	0.2156251265146571	0.1674060821533203	1.8123168793791187	Q88QN1	Q88QN1	Small ribosomal subunit protein uS19	2628
ileS	27.253496170043945	27.50142478942871	27.407302856445312	27.589780807495117	27.568193435668945	27.53148078918457				-1			67	67	67	76.7	76.7	76.7	105.8	0	323.31	99300000000	955	0	1.1132791593230404	0.13027237059361865	0.17574373881021899	2.367376701409458	Q88Q92	Q88Q92	Isoleucine--tRNA ligase	2529
pgk	28.10149383544922	28.08638572692871	28.169973373413086	28.47846221923828	28.489990234375	28.538898468017578				-1	+	LB_dRS_LB_wt	22	22	22	67.7	67.7	67.7	40.005	0	323.31	99200000000	570	0	3.571001598142715	0.00318448138166862	0.38316599527994555	12.089251475375125	Q88D64	Q88D64	Phosphoglycerate kinase	432
PP_4867	28.568193435668945	28.676403045654297	28.203031539916992	28.306608200073242	28.33670997619629	27.98685073852539				-1			31	31	31	74.3	74.3	74.3	40.27	0	323.31	99200000000	632	0	0.6814867895537593	0.29064857383443987	-0.27248636881510535	-1.49912325528483	Q88DF8	Q88DF8	Branched-chain amino acid ABC transporter, periplasmic amino acid-binding protein (BraC-like)	504
artJ	29.128786087036133	29.053102493286133	28.751747131347656	28.553621292114258	28.542593002319336	28.411348342895508				-1	+	LB_dRS_LB_wt	30	30	30	84.4	84.4	84.4	27.868	0	323.31	98300000000	632	0	1.7326081586700255	0.04353207999094239	-0.4753576914469413	-3.836845782547873	Q88R52	Q88R52	L-arginine ABC transporter-periplasmic binding subunit	2750
cysI	27.332447052001953	27.31527328491211	27.431413650512695	27.77705955505371	27.738924026489258	27.659488677978516				-1	+	LB_dRS_LB_wt	38	38	38	69.5	69.5	69.5	62.191	0	323.31	97500000000	655	0	2.726610414097302	0.00894033705700988	0.3654460906982422	7.295549598150138	Q88KB9	Q88KB9	Sulphite reductase hemoprotein, beta subunit	1551
purB	27.37451171875	27.216970443725586	27.198354721069336	27.732467651367188	27.589780807495117	27.90884780883789				-1	+	LB_dRS_LB_wt	25	25	25	79.8	79.8	79.8	50.555	0	323.31	97400000000	536	0	1.9501281111416566	0.029724015652051308	0.48041979471842566	4.453442858372182	Q88FR7	Q88FR7	Adenylosuccinate lyase	976
cysK	29.518407821655273	29.58082389831543	29.654376983642578	28.666278839111328	28.659488677978516	28.302255630493164				-1	+	LB_dRS_LB_wt	17	17	17	73.8	73.8	73.8	34.357	0	323.31	97100000000	504	0	2.9264574228923856	0.006725019548348931	-1.0418618520100935	-8.237100367046065	Q88E95	Q88E95	Cysteine synthase	680
bkdB	29.41739845275879	29.54995346069336	29.54811668395996	29.652667999267578	29.669660568237305	29.656082153320312				-1			34	34	34	90.8	90.8	90.8	45.219	0	323.31	96600000000	484	1	1.6008077881182166	0.054986976283153424	0.1543140411376953	3.492225508370572	Q88EQ0	Q88EQ0	Dihydrolipoamide acetyltransferase component of pyruvate dehydrogenase complex	762
rpmE	29.118921279907227	29.233064651489258	29.026966094970703	29.378652572631836	29.46489906311035	29.393047332763672				-1	+	LB_dRS_LB_wt	11	11	11	97.2	97.2	97.2	7.844	0	315.13	96100000000	384	0	1.9245328716975332	0.030764860736250656	0.2858823140462263	4.377532893208264	Q88CU3	Q88CU3	Large ribosomal subunit protein bL31	349
PP_1121	30.769195556640625	31.08638572692871	30.712928771972656	29.611047744750977	29.562746047973633	29.42342185974121				-1	+	LB_dRS_LB_wt	12	12	12	53.5	53.5	53.5	24.084	0	323.31	95700000000	251	0	3.2918992850925775	0.004401782144544776	-1.3237648010253906	-10.250534356393922	Q88NT3	Q88NT3	OmpA family protein	2234
PP_2646	30.88285255432129	30.96085548400879	30.55727767944336	31.64151382446289	31.59779167175293	31.654376983642578				-1	+	LB_dRS_LB_wt	12	12	12	75.6	75.6	75.6	15.006	0	171	95600000000	215	3	2.578158761486163	0.010748993357995486	0.8308989206949882	6.6591888842423765	Q88JK3	Q88JK3	DUF2493 domain-containing protein	1462
rpsL	29.42742347717285	29.632007598876953	29.638927459716797	30.16038703918457	30.04791259765625	30.04791259765625				-1	+	LB_dRS_LB_wt	13	13	13	75.6	75.6	75.6	13.727	0	103.09	95500000000	241	0	2.560050301009452	0.010874889533756772	0.519284566243492	6.584971520331056	Q88QP0	Q88QP0	Small ribosomal subunit protein uS12	2637
lysS	26.98685073852539	26.329029083251953	26.40567970275879	26.296140670776367	26.16038703918457	26.96499252319336				-1			44	44	44	77.6	77.6	77.6	57.137	0	323.31	94800000000	809	0	0.11183702535502299	0.8278468067112262	-0.10001309712728101	-0.3086841747598444	Q88MS3	Q88MS3	Lysine--tRNA ligase	2008
putA	28.439363479614258	28.508996963500977	28.571813583374023	28.131240844726562	27.959474563598633	27.96499252319336				-1	+	LB_dRS_LB_wt	72	72	72	58.2	58.2	58.2	142.58	0	323.31	94600000000	858	0	2.6975124411579214	0.00923422707748702	-0.4881553649902344	-7.166779950197711	Q88D80	Q88D80	Bifunctional protein PutA	444
thiC	22.051307678222656	21.194602966308594	20.545101165771484	20.895042419433594	21.10149383544922	18.5731143951416				-1			48	48	48	70.3	70.3	70.3	69.726	0	323.31	94500000000	387	1	0.511169661579573	0.40279391016878685	-1.0737870534261091	-1.1665501958135815	Q88DA5	Q88DA5	Phosphomethylpyrimidine synthase	461
fabG	28.74213981628418	28.937192916870117	28.832435607910156	28.997657775878906	29.11147689819336	28.91170883178711				-1			12	12	12	72	72	72	25.47	0	228.31	94500000000	318	0	0.9848960654177067	0.16586682618099144	0.16969172159830492	2.100977381590566	Q88LL6	Q88LL6	3-oxoacyl-[acyl-carrier-protein] reductase	1793
ivd	29.89301872253418	29.75970458984375	29.91170883178711	30.02168083190918	29.981416702270508	29.895910263061523				-1			29	29	29	75.2	75.2	75.2	42.502	0	323.31	94500000000	476	0	0.8561693387307736	0.2101757210057422	0.11152521769205848	1.8420846257140897	Q88FM5	Q88FM5	Isovaleryl-CoA dehydrogenase, mitochondrial	949
acsA1	28.51276969909668	28.676403045654297	28.885765075683594	29.09647560119629	29.304433822631836	28.823352813720703				-1			40	40	40	64.9	64.9	64.9	71.796	0	323.31	94400000000	793	0	1.0204986565158316	0.15593110039489816	0.38310813903808594	2.1739307552140184	Q88EH6	Q88EH6	Acetyl-coenzyme A synthetase 1	731
mqo1	27.575424194335938	27.53148078918457	27.68645668029785	29.621566772460938	29.571813583374023	29.729230880737305				-1	+	LB_dRS_LB_wt	34	34	34	68.9	68.9	68.9	54.282	0	323.31	94300000000	546	0	5.202125996283717	0.0010070285753754774	2.0430831909179688	31.212444913016437	Q88PU7	Q88PU7	Probable malate:quinone oxidoreductase 1	2455
PP_0224	20.600595474243164	20.145692825317383	22.215927124023438	19.680028915405273	21.5869197845459	21.600595474243164				-1			30	30	28	83.1	83.1	80.4	45.233	0	323.31	94100000000	390	1	0.01163268987658812	0.9810021194535141	-0.03155708312988281	-0.035248740828723826	Q88RA9	Q88RA9	Monooxygenase, DszC family	2786
fabV	27.699752807617188	27.719470977783203	27.725984573364258	27.903112411499023	27.992263793945312	27.808086395263672				-1			37	37	37	76.9	76.9	76.9	44.265	0	323.31	93300000000	673	0	1.5886863434802152	0.05607746080274737	0.18608474731445312	3.461527954621331	Q88E33	Q88E33	Enoyl-[acyl-carrier-protein] reductase [NADH]	651
PP_1661	28.332447052001953	28.455129623413086	28.508996963500977	27.207693099975586	28.03485679626465	26.94279670715332				-1			40	40	40	68.2	68.2	68.2	81.019	0	323.31	93200000000	579	5	1.4470420232085124	0.07185592618491811	-1.0370756785074846	-3.11427452646934	Q88MB3	Q88MB3	Dehydrogenase subunit	1927
PP_0913	28.131240844726562	27.638927459716797	27.603994369506836	28.981416702270508	28.92025375366211	28.571813583374023				-1	+	LB_dRS_LB_wt	24	24	24	63.9	63.9	63.9	47.019	0	323.31	92600000000	425	0	2.0809446043970947	0.023465440301342764	1.0331071217854806	4.856618409085764	Q88PD7	Q88PD7	Imelysin-like domain-containing protein	2359
rpmF	29.437379837036133	29.508996963500977	29.295703887939453	29.662887573242188	29.967742919921875	29.80193328857422				-1	+	LB_dRS_LB_wt	4	4	4	55	55	55	6.7555	0	124.29	92200000000	212	0	1.6697307013990363	0.04858254525696892	0.39682769775390625	3.669907759389134	Q88LL9	Q88LL9	Large ribosomal subunit protein bL32	1796
edd	26.80193328857422	26.725984573364258	26.725984573364258	25.99980926513672	26.099489212036133	25.962787628173828				-1	+	LB_dRS_LB_wt	38	38	38	68.8	68.8	68.8	65.359	0	323.31	92200000000	526	0	3.9628046936863144	0.0022338396510281637	-0.7306054433186837	-15.210235431250927	Q88P43	Q88P43	Phosphogluconate dehydratase	2299
hslU	27.652667999267578	27.407302856445312	27.36619758605957	28.253496170043945	28.38689613342285	28.76129150390625				-1	+	LB_dRS_LB_wt	48	48	48	68.9	68.9	68.9	49.982	0	323.31	91900000000	745	0	2.308521406712584	0.01609283580152926	0.9918384552001953	5.62428761235544	Q88D27	Q88D27	ATP-dependent protease ATPase subunit HslU	405
mmsB	30.04791259765625	30.07367515563965	29.925922393798828	29.659488677978516	29.806549072265625	29.51088523864746				-1	+	LB_dRS_LB_wt	17	17	17	94.2	94.2	94.2	30.321	0	323.31	91100000000	371	0	1.6767685484537804	0.04795629590507079	-0.35686238606770715	-3.68835873499925	Q88E02	Q88E02	3-hydroxyisobutyrate dehydrogenase	634
PP_5008	27.289119720458984	26.826385498046875	26.395910263061523	21.467620849609375	18.370925903320312	20.545101165771484				-1	+	LB_dRS_LB_wt	19	19	19	77	77	77	15.55	0	323.31	90700000000	277	0	2.667592864583715	0.009535230486242798	-6.709255854288735	-7.036464844597421	Q88D20	Q88D20	Poly granule-associated protein	399
accB	29.688125610351562	29.22618865966797	29.34731101989746	29.10399627685547	29.083852767944336	29.497623443603516				-1			10	10	10	68	68	68	16.185	0	323.31	90000000000	327	0	0.424687426730423	0.47225927457212896	-0.19205093383789062	-0.9948724450188337	Q88QD5	Q88QD5	Biotin carboxyl carrier protein of acetyl-CoA carboxylase	2558
infC	28.370361328125	27.96499252319336	28.029600143432617	27.997657775878906	27.693119049072266	28.435394287109375				-1			16	16	16	65	65	65	20.879	0	298.43	89700000000	419	0	0.11598473993582668	0.8220624556079743	-0.07959429423014441	-0.31909476764566674	Q88K26	Q88K26	Translation initiation factor IF-3	1513
gyrB	29.214656829833984	29.269189834594727	29.31743049621582	29.925922393798828	29.895910263061523	29.850431442260742				-1	+	LB_dRS_LB_wt	49	49	49	61.7	61.7	61.7	90.03	0	323.31	88400000000	733	0	4.142825392057508	0.0016891763262539996	0.6236623128255196	16.89370239776973	Q88RW6	Q88RW6	DNA gyrase subunit B	2899
PP_0753	29.253496170043945	29.28471565246582	29.40121078491211	30.54811668395996	30.443321228027344	30.393047332763672				-1	+	LB_dRS_LB_wt	10	10	10	75.8	75.8	75.8	20.483	0	323.31	88300000000	251	0	4.244119591694628	0.001568679632164327	1.148354212443035	17.91954281488773	Q88PU5	Q88PU5	Lipoprotein	2454
ftsZ	29.355735778808594	29.36202049255371	29.451204299926758	28.953935623168945	29.06085205078125	28.862306594848633				-1	+	LB_dRS_LB_wt	28	28	28	77.6	77.6	77.6	41.829	0	323.31	87300000000	608	0	2.566596819057821	0.010850835317526841	-0.4306221008300781	-6.611719687429885	Q59692	Q59692	Cell division protein FtsZ	140
gpmI	27.638927459716797	27.78331756591797	27.732467651367188	28.013717651367188	27.981416702270508	27.90884780883789				-1	+	LB_dRS_LB_wt	29	29	29	73.6	73.6	73.6	55.18	0	323.31	86100000000	595	0	2.0513418925302314	0.02466558941737762	0.24975649515787524	4.763089839737492	Q88CX4	Q88CX4	2,3-bisphosphoglycerate-independent phosphoglycerate mutase	366
tpx	29.393047332763672	29.491901397705078	29.451204299926758	27.789548873901367	27.80193328857422	27.953935623168945				-1	+	LB_dRS_LB_wt	12	12	12	86.7	86.7	86.7	17.409	0	323.31	85700000000	288	0	4.9225607564972345	0.0010070285753754774	-1.5969117482503243	-26.555492663833537	Q88GY0	Q88GY0	Thiol peroxidase	1141
PP_0765	28.962236404418945	29.013717651367188	28.853408813476562	27.399173736572266	27.141021728515625	26.997657775878906				-1	+	LB_dRS_LB_wt	26	26	26	56.2	56.2	56.2	67.937	0	323.31	84700000000	468	0	3.812399934495272	0.002499348823072122	-1.7638365427653007	-13.929766613046667	Q88PT3	Q88PT3	Adhesin	2448
fpr-I	27.391000747680664	27.399173736572266	27.150737762451172	27.29789161682129	27.306608200073242	26.931568145751953				-1			26	26	26	90	90	90	29.709	0	323.31	84500000000	537	0	0.3834833468262567	0.5096606951017235	-0.13494809468587476	-0.9116202090778861	Q88MD5	Q88MD5	ferredoxin--NADP(+) reductase	1945
ahpC	28.74213981628418	28.80193328857422	28.841461181640625	27.862306594848633	27.937192916870117	27.77077293395996				-1	+	LB_dRS_LB_wt	24	24	24	80.7	80.7	80.7	20.507	0	323.31	84500000000	507	0	4.125339587126211	0.0017240830938106487	-0.9384206136067732	-16.722526719818326	Q88K52	Q88K52	Alkyl hydroperoxide reductase C	1530
rpoD	27.931568145751953	27.868206024169922	27.914562225341797	28.357833862304688	28.34942054748535	28.50142478942871				-1	+	LB_dRS_LB_wt	42	42	42	62.2	62.2	62.2	69.396	0	323.31	84000000000	639	0	3.1513763729470927	0.005086861585574436	0.4981142679850272	9.427769031043436	Q88QU7	Q88QU7	RNA polymerase sigma factor RpoD	2682
ssuD	22.44987678527832	22.747817993164062	21.411832809448242	20.938764572143555	21.348407745361328	22.53326416015625				-1			25	25	25	74.1	74.1	74.1	41.506	0	323.31	83700000000	387	2	0.40333730512423355	0.4913816370309886	-0.5963637034098284	-0.9518811125835792	Q88R95	Q88R95	Alkanesulfonate monooxygenase	2776
rpsN	29.219280242919922	28.126325607299805	28.306608200073242	28.79265594482422	28.93999671936035	29.32173728942871				-1			9	9	9	57.4	57.4	57.4	11.403	0	68.155	83200000000	172	0	0.5548857084603479	0.37228568351745644	0.4673919677734375	1.252296191428529	Q88QM2	Q88QM2	Small ribosomal subunit protein uS14	2619
rpsU	28.54627799987793	27.77705955505371	28.11147689819336	28.55727767944336	28.568193435668945	28.925922393798828				-1			9	9	9	57.7	57.7	57.7	8.3697	0	76.557	82300000000	229	0	0.9970535097172152	0.16256710061473917	0.5388596852620431	2.125815637431262	P0A165	P0A165	Small ribosomal subunit protein bS21	120
secA	27.05051040649414	26.98685073852539	27.029600143432617	27.391000747680664	27.32388687133789	27.524024963378906				-1	+	LB_dRS_LB_wt	56	56	56	66.2	66.2	66.2	102.87	0	323.31	82200000000	810	0	2.496277862375337	0.011974882124653604	0.3906504313151018	6.329221342280083	Q88N69	Q88N69	Protein translocase subunit SecA	2105
hmgA	29.78331756591797	29.953935623168945	29.664583206176758	29.89735221862793	30.08638572692871	29.82790184020996				-1			25	25	25	83.1	83.1	83.1	48.01	0	323.31	82100000000	396	0	0.526813970729014	0.39120545896098385	0.13660113016764086	1.197293350292039	Q88E47	Q88E47	Homogentisate 1,2-dioxygenase	657
valS	27.568193435668945	27.58262062072754	27.666278839111328	27.508996963500977	27.399173736572266	27.24445152282715				-1			65	65	65	63.8	63.8	63.8	107.49	0	323.31	79800000000	832	0	1.2584925076406914	0.10081576457197675	-0.22149022420247277	-2.681454577312689	Q88P76	Q88P76	Valine--tRNA ligase	2316
thrS	27.850431442260742	27.970487594604492	28.05569076538086	27.508996963500977	27.47846221923828	27.447267532348633				-1	+	LB_dRS_LB_wt	54	54	54	68.3	68.3	68.3	72.697	0	323.31	79800000000	743	0	2.8223249880295485	0.007764925537916757	-0.4806276957194022	-7.7337255051514715	Q88K27	Q88K27	Threonine--tRNA ligase	1514
hemL	27.94837760925293	28.008384704589844	27.94279670715332	28.68645668029785	28.729230880737305	28.42742347717285				-1	+	LB_dRS_LB_wt	21	21	21	59.5	59.5	59.5	45.178	0	323.31	79600000000	538	0	2.589708930366897	0.01063075436339563	0.6478506724039725	6.706903155226717	Q88DP0	Q88DP0	Glutamate-1-semialdehyde 2,1-aminomutase	555
dppA-III	29.214656829833984	29.131240844726562	28.805011749267578	28.169973373413086	28.00303077697754	27.891571044921875				-1	+	LB_dRS_LB_wt	37	37	37	63.4	63.4	63.4	60.366	0	323.31	79500000000	559	0	2.638077748848439	0.009917908219044095	-1.028778076171875	-6.90995046187281	Q88PG5	Q88PG5	Dipeptide ABC transporter-periplasmic binding protein	2372
copA-II	21.868913650512695	22.559175491333008	22.73272705078125	20.722341537475586	19.377294540405273	19.61144256591797				-1	+	LB_dRS_LB_wt	42	42	36	60.5	60.5	57.7	74.224	0	323.31	79400000000	648	0	2.141075183411786	0.02102239101869871	-2.483245849609375	-5.05091423198542	Q88C03	Q88C03	Copper resistance protein A	165
fbpA	28.382780075073242	28.42342185974121	28.29789161682129	29.15797996520996	28.992263793945312	28.975963592529297				-1	+	LB_dRS_LB_wt	22	22	22	53.2	53.2	53.2	36.828	0	323.31	79400000000	518	0	3.213142426829136	0.004842172151696748	0.6740379333496094	9.781506074744755	Q88CI5	Q88CI5	Iron(III) iron ABC transporter, periplasmic iron-binding protein	278
nusG	29.330312728881836	29.36619758605957	29.38484001159668	29.859346389770508	29.89735221862793	29.89446449279785				-1	+	LB_dRS_LB_wt	16	16	16	85.9	85.9	85.9	20.048	0	323.31	79000000000	370	0	4.885576120416477	0.0010070285753754774	0.5232709248860701	25.993429495337235	Q88QP6	Q88QP6	Transcription termination/antitermination protein NusG	2643
cynT	27.931568145751953	27.78331756591797	27.925922393798828	28.586204528808594	28.706356048583984	28.79265594482422				-1	+	LB_dRS_LB_wt	17	17	17	84.5	84.5	84.5	26.001	0	322.7	78700000000	418	0	3.3444890531128593	0.0041905402244571885	0.8148028055826835	10.575391136910472	Q88RM9	Q88RM9	Carbonic anhydrase	2852
PP_2648	30.50142478942871	30.03485679626465	30.08638572692871	29.113962173461914	29.282506942749023	29.734085083007812				-1			22	22	22	77	77	77	33.804	0	323.31	77900000000	386	0	1.606929707735488	0.054386733184001626	-0.8307043711344413	-3.507790840257934	Q88JK1	Q88JK1	Universal stress protein family	1461
nuoG	27.439363479614258	27.399173736572266	27.42342185974121	27.789548873901367	28.00303077697754	27.826385498046875				-1	+	LB_dRS_LB_wt	52	52	52	73.5	73.5	73.5	97.581	0	323.31	77500000000	735	0	2.602490814700004	0.01046580316993175	0.4523353576660156	6.760050114466472	Q88FH2	Q88FH2	NADH-quinone oxidoreductase subunit G	926
ribH	28.141021728515625	27.868206024169922	27.868206024169922	28.18895721435547	28.447267532348633	28.93999671936035				-1			12	12	12	94.9	94.9	94.9	16.42	0	323.31	77400000000	335	0	1.117337636488448	0.12947529999133633	0.5662625630696603	2.375957712961477	Q88QH6	Q88QH6	6,7-dimethyl-8-ribityllumazine synthase	2584
PP_0241	22.31493377685547	22.488975524902344	22.788433074951172	22.582637786865234	22.335317611694336	22.0657901763916				-1			8	8	8	94.4	94.4	94.4	7.6728	0	291.6	77100000000	160	5	0.42579248325786	0.4713393701870795	-0.2028656005859375	-0.9970897774374108	Q88R92	Q88R92	Transporter	2773
prpC	29.12386131286621	29.291318893432617	29.210018157958984	28.70305824279785	29.013717651367188	28.603994369506836				-1			36	36	36	87.2	87.2	87.2	41.995	0	323.31	77100000000	515	0	1.515787221030212	0.06401897436376042	-0.43480936686198035	-3.2802390875709193	Q88KF5	Q88KF5	Citrate synthase	1576
PP_4203	29.664583206176758	29.661190032958984	29.64409637451172	29.994964599609375	29.994964599609375	29.853408813476562				-1	+	LB_dRS_LB_wt	38	38	38	71.8	71.8	71.8	61.082	0	323.31	77000000000	614	0	2.4412924874135276	0.013003601550012121	0.2911561330159529	6.1155396214639115	Q88F95	Q88F95	Electron transfer flavoprotein-ubiquinone oxidoreductase	881
yhdW	28.88285255432129	29.148313522338867	28.735698699951172	27.981416702270508	27.89735221862793	27.589780807495117				-1	+	LB_dRS_LB_wt	28	28	28	66.4	66.4	66.4	36.424	0	323.31	76300000000	431	0	2.535287140967688	0.011236374730967613	-1.099438349405922	-6.484632010512592	Q88NB5	Q88NB5	Amino-acid ABC transporter-binding protein YhdW	2140
pheT	27.26248550415039	27.22618865966797	27.280296325683594	27.06085205078125	26.94279670715332	27.008384704589844				-1	+	LB_dRS_LB_wt	52	52	52	68.1	68.1	68.1	86.617	0	323.31	76200000000	767	0	2.587187203444114	0.010644108302493922	-0.25231234232584754	-6.696460654872342	Q88K22	Q88K22	Phenylalanine--tRNA ligase beta subunit	1509
PP_1659	26.789548873901367	26.862306594848633	26.96499252319336	25.316999435424805	25.917980194091797	24.876426696777344				-1	+	LB_dRS_LB_wt	26	26	26	59.6	59.6	59.6	48.336	0	323.31	76200000000	329	5	2.0964050379508405	0.02270558015684399	-1.5018138885498047	-4.906016565277582	Q88MB5	Q88MB5	Cytochrome C	1929
PP_2187	29.564563751220703	29.746952056884766	29.706356048583984	27.832435607910156	27.981416702270508	27.89735221862793				-1	+	LB_dRS_LB_wt	29	29	29	85	85	85	31.384	0	323.31	76200000000	401	0	4.833894744471809	0.0010070285753754774	-1.7688891092936174	-25.2276967779932	Q88KV2	Q88KV2	Universal stress protein family	1649
purM	28.275863647460938	28.42342185974121	28.36202049255371	29.167583465576172	29.153156280517578	29.207693099975586				-1	+	LB_dRS_LB_wt	24	24	24	79.5	79.5	79.5	36.942	0	323.31	75800000000	510	0	4.247589760634248	0.001568679632164327	0.8223756154378279	17.955745493825948	Q88MA9	Q88MA9	Phosphoribosylformylglycinamidine cyclo-ligase	1924
glnS	27.24445152282715	27.253496170043945	27.31527328491211	27.568193435668945	27.32388687133789	27.36619758605957				-1			49	49	49	78.8	78.8	78.8	64.654	0	323.31	75600000000	621	0	0.8790080973544397	0.20191927279419006	0.14835230509440223	1.8875283105056908	Q88IU5	Q88IU5	Glutamine--tRNA ligase	1392
hupA	30.453168869018555	30.67976188659668	30.413368225097656	29.026966094970703	28.956708908081055	29.098987579345703				-1	+	LB_dRS_LB_wt	15	15	15	90.9	90.9	90.9	10.551	0	323.31	75500000000	296	0	4.057280734356696	0.0019281550157549626	-1.4878787994384766	-16.072243442595454	Q88C70	Q88C70	DNA-binding protein HU-alpha	205
murE	28.745349884033203	28.738924026489258	28.706356048583984	27.67976188659668	27.903112411499023	27.61806869506836				-1	+	LB_dRS_LB_wt	36	36	36	81.9	81.9	81.9	53.602	0	323.31	75400000000	559	0	3.471360486849005	0.003567002644776054	-0.9965623219807966	-11.399569701827087	Q88N81	Q88N81	UDP-N-acetylmuramoyl-L-alanyl-D-glutamate--2,6-diaminopimelate ligase	2113
gcvT-I	27.925922393798828	27.868206024169922	27.90884780883789	27.516530990600586	27.455129623413086	27.289119720458984				-1	+	LB_dRS_LB_wt	22	22	22	78	78	78	40.319	0	323.31	75200000000	468	0	2.6269904121049104	0.010111805034936496	-0.4807319641113281	-6.862941077072932	Q88P67	Q88P67	aminomethyltransferase	2312
nuoC	27.53148078918457	27.738924026489258	27.719470977783203	28.184234619140625	28.235349655151367	28.221588134765625				-1	+	LB_dRS_LB_wt	41	41	41	68.6	68.6	68.6	67.608	0	323.31	75100000000	673	0	2.9003911039751116	0.007102826522086402	0.5504322052001953	8.10839560091601	Q88FH5	Q88FH5	NADH-quinone oxidoreductase subunit C/D	929
PP_5395	28.79265594482422	28.82941436767578	28.962236404418945	28.862306594848633	29.016376495361328	28.805011749267578				-1			21	21	21	67.3	67.3	67.3	31.623	0	144.53	75000000000	368	0	0.15177684082201112	0.7691511966687398	0.03312937418619555	0.40669068987321977	Q88BY9	Q88BY9	N(4)-bis(aminopropyl)spermidine synthase C-terminal domain-containing protein	156
rpsQ	29.31743049621582	28.676403045654297	28.68979263305664	29.219280242919922	28.981416702270508	29.53148078918457				-1			12	12	12	75	75	75	10.058	0	42.661	75000000000	217	0	0.5896459599122522	0.34805273507120105	0.34951718648274976	1.320190064778397	Q88QM6	Q88QM6	Small ribosomal subunit protein uS17	2623
dacA	27.90884780883789	27.975963592529297	28.07111930847168	28.411348342895508	28.221588134765625	28.568193435668945				-1	+	LB_dRS_LB_wt	24	24	24	80.8	80.8	80.8	42.288	0	323.31	74700000000	554	0	1.6997453234275257	0.04593100088253695	0.4150664011637346	3.7490040319233318	Q88DM2	Q88DM2	serine-type D-Ala-D-Ala carboxypeptidase	541
purT	27.925922393798828	27.970487594604492	28.04009246826172	28.560924530029297	28.666278839111328	28.42342185974121				-1	+	LB_dRS_LB_wt	32	32	32	79.6	79.6	79.6	42.575	0	323.31	73800000000	474	0	2.7382200310755938	0.008780213524532447	0.5713742574055978	7.347494289174712	Q88MW1	Q88MW1	Formate-dependent phosphoribosylglycinamide formyltransferase	2034
hyuC	28.568193435668945	28.696439743041992	28.693119049072266	27.34942054748535	28.04009246826172	27.280296325683594				-1	+	LB_dRS_LB_wt	27	27	26	66.5	66.5	64.6	45.01	0	323.31	72900000000	475	0	1.949437620404803	0.029727856884342457	-1.0959809621175118	-4.451382630921754	Q88FQ3	Q88FQ3	N-carbamoyl-beta-alanine amidohydrolase/allantoine amidohydrolase 2	966
minD	28.34942054748535	28.535194396972656	28.52775764465332	28.632007598876953	28.48615837097168	28.63547134399414				-1			29	29	29	90.4	90.4	90.4	29.65	0	309.41	72700000000	467	0	0.6590897462322979	0.3026305288712179	0.11375490824381629	1.4554904427951803	Q88M42	Q88M42	Septum site-determining protein MinD	1898
gtsD	24.774547576904297	24.79946517944336	25.152671813964844	26.552154541015625	26.36786460876465	26.395910263061523				-1	+	LB_dRS_LB_wt	23	23	23	71.4	71.4	71.4	41.895	0	323.31	72700000000	334	0	3.4625933870197865	0.00358595213988527	1.5297482808431013	11.340713710636138	Q88P35	Q88P35	Mannose/glucose ABC transporter-ATP binding subunit	2292
gcvH2	29.64409637451172	29.484237670898438	29.429420471191406	29.61806869506836	29.72273063659668	29.786436080932617				-1			6	6	6	44.1	44.1	44.1	13.355	0	73.991	72200000000	139	0	1.1024163929701942	0.13282746415476102	0.18982696533203125	2.344460550113265	Q88CI8	Q88CI8	Glycine cleavage system H protein 2	280
rpmD	29.57902717590332	29.41739845275879	29.34731101989746	30.372438430786133	30.098987579345703	30.230775833129883				-1	+	LB_dRS_LB_wt	3	3	3	43.1	43.1	43.1	6.4516	0	75.748	71900000000	161	0	2.7753502614442116	0.008219897125682352	0.786155064900715	7.515834384396716	Q88QL7	Q88QL7	Large ribosomal subunit protein uL30	2614
leuS	26.92025375366211	26.826385498046875	26.874082565307617	26.77705955505371	26.76445770263672	26.80193328857422				-1			54	54	54	62.3	62.3	62.3	96.697	0	323.31	71700000000	864	0	1.466094170363811	0.06949990259812086	-0.09242375691732008	-3.1598027586081274	Q88DN1	Q88DN1	Leucine--tRNA ligase	548
greA	28.835451126098633	28.77391815185547	28.891571044921875	28.9841365814209	29.143457412719727	28.645814895629883				-1			12	12	12	90.6	90.6	90.6	17.575	0	319.04	71600000000	290	0	0.23732471605142572	0.6631446665529085	0.0908228556315116	0.6030555068862263	Q88DU7	Q88DU7	Transcription elongation factor GreA	593
atpH	28.207693099975586	26.975963592529297	27.06085205078125	28.12139320373535	27.970487594604492	29.275863647460938				-1			13	13	13	83.7	83.7	83.7	19.197	0	323.31	71100000000	362	0	0.8443023145804641	0.21464344547870018	1.0410785675048828	1.8185430936838083	Q88BX1	Q88BX1	ATP synthase subunit delta	147
adk	29.257997512817383	29.255748748779297	29.19131088256836	28.46684455871582	28.564563751220703	28.271419525146484				-1	+	LB_dRS_LB_wt	17	17	17	85.2	85.2	85.2	23.222	0	231.54	70700000000	312	0	3.074966526006782	0.005502054216118711	-0.8007431030273438	-9.006596357068734	P0A136	P0A136	Adenylate kinase	110
argD	28.38689613342285	28.41538429260254	28.42742347717285	28.00303077697754	27.959474563598633	27.814210891723633				-1	+	LB_dRS_LB_wt	29	29	29	84.5	84.5	84.5	43.49	0	323.31	70300000000	434	0	2.939610393380188	0.0066495255031896695	-0.4843292236328125	-8.302745351560963	P59319	P59319	Acetylornithine aminotransferase	128
PP_1600	28.230775833129883	28.05569076538086	27.862306594848633	27.789548873901367	27.47846221923828	28.019031524658203				-1			19	19	19	59.9	59.9	59.9	18.809	0	146.9	69900000000	352	0	0.690589510864135	0.2855637401501117	-0.28724352518717566	-1.5168654803694224	Q88MH1	Q88MH1	Skp-like protein	1972
galU	29.07111930847168	29.235349655151367	29.07367515563965	29.23763084411621	28.953935623168945	28.832435607910156				-1			23	23	23	87.5	87.5	87.5	30.957	0	323.31	69900000000	410	0	0.3782268501428854	0.5142699959628968	-0.11871401468912879	-0.9009108803098155	Q88GA4	Q88GA4	UTP--glucose-1-phosphate uridylyltransferase	1035
clpX	27.560924530029297	27.666278839111328	27.568193435668945	27.61806869506836	27.516530990600586	27.645814895629883				-1			33	33	33	64.7	64.7	64.7	48.526	0	323.31	69500000000	542	0	0.032437548811210776	0.9482347970302274	-0.004994074503581913	-0.09614345859624805	Q88KI9	Q88KI9	ATP-dependent Clp protease ATP-binding subunit ClpX	1605
PP_3528	20.28771209716797	22.062795639038086	22.586244583129883	22.42742347717285	23.05245590209961	22.506549835205078				-1			18	18	18	63.1	63.1	63.1	34.792	0	323.31	69100000000	241	5	0.6339236041053355	0.31943249530397677	1.0165589650471993	1.4064782637952873	Q88H37	Q88H37	ABC transporter, periplasmic substrate-binding protein	1167
ftsA	27.862306594848633	27.981416702270508	27.92025375366211	28.065994262695312	28.045310974121094	28.019031524658203				-1			31	31	31	85	85	85	44.892	0	323.31	69100000000	576	0	1.52493805832392	0.06312339770130786	0.12211990356445312	3.3026895084451824	Q88N72	Q88N72	Cell division protein FtsA	2107
dapD	27.751747131347656	27.75811767578125	27.699752807617188	28.61806869506836	28.542593002319336	28.693119049072266				-1	+	LB_dRS_LB_wt	23	23	23	81.1	81.1	81.1	35.858	0	323.31	68700000000	526	0	4.314222575509493	0.00155212753276035	0.8813877105712891	18.664962479600668	Q88MP1	Q88MP1	2,3,4,5-tetrahydropyridine-2,6-dicarboxylate N-succinyltransferase	1987
PP_3765	30.50142478942871	30.443321228027344	30.382780075073242	29.17949676513672	28.82941436767578	28.725984573364258				-1	+	LB_dRS_LB_wt	11	10	10	59.7	53.8	53.8	13.558	0	184.43	68100000000	222	0	3.383753471248011	0.0039141330082453655	-1.5308767954508475	-10.824234007298294	Q88GF9	Q88GF9	H-NS family protein MvaT	1065
rpmG	29.656082153320312	30.07367515563965	29.887218475341797	30.491901397705078	30.308778762817383	30.12386131286621				-1			7	7	7	80.4	80.4	80.4	5.9899	0	39.45	67800000000	109	0	1.2711476057426867	0.09879633212677408	0.4358552296956404	2.7095635590600144	Q88CA0	Q88CA0	Large ribosomal subunit protein bL33	230
mreB	27.62505531311035	27.659488677978516	27.652667999267578	27.94837760925293	27.826385498046875	28.045310974121094				-1	+	LB_dRS_LB_wt	26	26	26	65.3	65.3	65.3	40.017	0	323.31	67600000000	495	0	1.9932719561719319	0.0275349631763271	0.2942873636881487	4.583555914818634	Q88PB7	Q88PB7	Cell shape-determining protein MreB	2348
purF	27.508996963500977	27.47846221923828	27.553621292114258	28.126325607299805	28.150737762451172	28.116443634033203				-1	+	LB_dRS_LB_wt	30	30	30	78.4	78.4	78.4	55.399	0	323.31	67100000000	472	0	4.8616744288575235	0.0010070285753754774	0.6174755096435547	25.63647391741454	Q88LD5	Q88LD5	Amidophosphoribosyltransferase	1749
lpxC	28.216970443725586	28.193662643432617	28.257997512817383	28.289119720458984	28.28471565246582	28.271419525146484				-1			20	20	20	71.3	71.3	71.3	33.268	0	289.19	67000000000	429	0	1.4039308682208709	0.07804011633133548	0.058874766031902226	3.0125296836423794	Q88N71	Q88N71	UDP-3-O-acyl-N-acetylglucosamine deacetylase	2106
metQ	28.06085205078125	28.203031539916992	27.789548873901367	27.89735221862793	27.832435607910156	27.699752807617188				-1			23	23	23	73.4	73.4	73.4	27.711	0	323.31	66900000000	505	0	0.705597176325783	0.2780770477321894	-0.2079639434814453	-1.5461332442127629	Q88RL7	Q88RL7	Methionine ABC transporter, periplasmic binding protein	2846
rffG	27.53148078918457	27.50142478942871	27.54627799987793	27.568193435668945	27.652667999267578	27.382780075073242				-1			26	26	26	77.9	77.9	77.9	40.689	0	323.31	66500000000	647	0	0.0341039475244483	0.9460833158527873	0.00815264383951586	0.10091100747751278	Q88LZ1	Q88LZ1	dTDP-glucose 4,6-dehydratase	1865
pgl	25.566741943359375	24.253496170043945	24.44884490966797	23.857568740844727	23.185558319091797	23.857568740844727				-1			15	15	15	63.6	63.6	63.6	25.476	0	323.31	66100000000	206	0	1.1321292581258922	0.12598666961135882	-1.1227957407633475	-2.4073222131080714	Q88P30	Q88P30	6-phosphogluconolactonase	2287
kauB	29.93999671936035	29.967742919921875	29.93999671936035	29.568193435668945	29.489990234375	29.564563751220703				-1	+	LB_dRS_LB_wt	24	24	24	68.8	68.8	68.8	53.053	0	323.31	66000000000	377	0	3.9459854085483768	0.00226479929219909	-0.4083296457926444	-15.0615637866927	Q88CA3	Q88CA3	4-guanidinobutyraldehyde dehydrogenase	232
fusB	28.257997512817383	28.497623443603516	28.586204528808594	27.50142478942871	27.462949752807617	27.07111930847168				-1	+	LB_dRS_LB_wt	48	42	42	82.4	75.5	75.5	77.832	0	323.31	65500000000	552	0	2.5458605792844407	0.011103972738505418	-1.102110544840496	-6.52731352003137	Q88FI4	Q88FI4	Elongation factor G 2	934
carA	27.719470977783203	27.87993621826172	27.738924026489258	28.407302856445312	28.399173736572266	28.16038703918457				-1	+	LB_dRS_LB_wt	16	16	16	58.7	58.7	58.7	40.574	0	323.31	65200000000	390	0	2.3257034966427526	0.015755899769096814	0.5428441365559884	5.685963103802921	Q88DU5	Q88DU5	Carbamoyl phosphate synthase small chain	591
tolB	27.575424194335938	27.455129623413086	27.575424194335938	28.019031524658203	27.98685073852539	27.75811767578125				-1	+	LB_dRS_LB_wt	32	32	32	72.3	72.3	72.3	47.43	0	323.31	65200000000	544	0	1.871524065363963	0.03416400877271041	0.38600730895996094	4.223264307841937	P0A173	P0A173	Tol-Pal system protein TolB	123
dnaN	28.12139320373535	28.04009246826172	28.11147689819336	27.732467651367188	27.959474563598633	27.814210891723633				-1			24	24	24	60.8	60.8	60.8	40.718	0	279.32	65100000000	473	0	1.6399616646089912	0.05135134390031254	-0.25560315450032434	-3.592499988034228	P0A120	P0A120	Beta sliding clamp	104
bkdAA	29.925922393798828	30.08638572692871	29.691455841064453	29.86082649230957	29.488075256347656	29.304433822631836				-1			30	30	30	83.2	83.2	83.2	45.22	0	323.31	64200000000	371	2	0.8106436558696932	0.22809052247347264	-0.3501427968343087	-1.7520125079177098	Q88EQ2	Q88EQ2	2-oxoisovalerate dehydrogenase subunit alpha	764
dps	29.647531509399414	29.230775833129883	29.065994262695312	28.748552322387695	29.203031539916992	29.409326553344727				-1			10	10	10	70.1	70.1	70.1	17.861	0	179.33	63800000000	294	0	0.3033025083184683	0.5901622187840501	-0.19446372985839844	-0.7455043494111919	Q88NJ7	Q88NJ7	DNA-binding stress protein	2181
recA	26.80193328857422	26.826385498046875	26.90884780883789	28.900236129760742	28.789548873901367	28.98685073852539				-1	+	LB_dRS_LB_wt	24	24	24	77.2	77.2	77.2	37.544	0	323.31	63400000000	385	0	5.200682621956812	0.0010070285753754774	2.046489715576172	31.186433416709534	Q88ME4	Q88ME4	Protein RecA	1949
topA	26.49228286743164	26.529993057250977	26.519533157348633	26.48615837097168	26.354475021362305	26.330739974975586				-1			72	72	72	76.5	76.5	76.5	97.239	0	323.31	63100000000	853	0	1.1699065806043984	0.11800286176267065	-0.12347857157389086	-2.4880858507652155	Q88KZ9	Q88KZ9	DNA topoisomerase 1	1685
bktB	29.264724731445312	29.23763084411621	29.3195858001709	28.230775833129883	28.198354721069336	27.844457626342773				-1	+	LB_dRS_LB_wt	27	27	27	84.5	84.5	84.5	40.987	0	323.31	63000000000	326	0	3.1434824353364235	0.005152972561011901	-1.1827843983968087	-9.383427522873435	Q88GH0	Q88GH0	Beta-ketothiolase BktB	1073
PP_0223	21.48522186279297	25.371191024780273	23.071697235107422	21.586095809936523	22.22052574157715	21.904239654541016				-1			29	27	27	61.6	59.4	59.4	44.232	0	323.31	63000000000	352	5	0.5435257608092131	0.3798796462203316	-1.4057496388753243	-1.2300601872834296	Q88RB0	Q88RB0	Monooxygenase, DszC family	2787
serS	28.141021728515625	28.136138916015625	28.09647560119629	27.407302856445312	27.391000747680664	27.18895721435547				-1	+	LB_dRS_LB_wt	25	25	25	65.3	65.3	65.3	46.849	0	323.31	62200000000	466	0	3.427167764830281	0.00370805823054559	-0.7954584757486955	-11.105816513558436	Q88FT2	Q88FT2	Serine--tRNA ligase	989
fur	28.706356048583984	28.11147689819336	28.207693099975586	28.029600143432617	27.903112411499023	28.474599838256836				-1			11	11	11	90.3	90.3	90.3	15.199	0	323.31	61600000000	370	0	0.33619334387597455	0.5545951386522174	-0.20607121785481652	-0.8144177069553983	Q88DT9	Q88DT9	Ferric uptake regulation protein	585
clpP	28.877012252807617	28.462949752807617	28.560924530029297	28.345195770263672	28.560924530029297	28.891571044921875				-1			14	14	14	41.8	41.8	41.8	23.515	0	208.63	61300000000	263	0	0.05892414626405899	0.9070524254436844	-0.03439839680989465	-0.17018737611686632	Q88KJ0	Q88KJ0	ATP-dependent Clp protease proteolytic subunit	1606
atpF	28.04009246826172	26.92025375366211	27.091440200805664	28.455129623413086	28.745349884033203	29.193662643432617				-1			17	17	17	76.3	76.3	76.3	16.898	0	192.8	61000000000	226	0	1.6184977080873408	0.053234457691112326	1.4474519093831368	3.5373169264157367	Q88BX0	Q88BX0	ATP synthase subunit b	146
purD	28.88285255432129	28.945589065551758	28.89446449279785	28.47846221923828	28.45904541015625	28.17949676513672				-1	+	LB_dRS_LB_wt	28	28	28	70.8	70.8	70.8	45.837	0	323.31	60800000000	527	0	2.2549071692630034	0.01763244408985225	-0.5353005727132185	-5.435321490141958	Q88DK2	Q88DK2	Phosphoribosylamine--glycine ligase	527
infA	27.891571044921875	27.914562225341797	28.03485679626465	28.54627799987793	28.447267532348633	28.67303466796875				-1	+	LB_dRS_LB_wt	6	6	6	77.8	77.8	77.8	8.3025	0	323.31	60700000000	219	0	2.8155104234447093	0.00778797720841435	0.6085300445556641	7.701770198634202	P65117	P65117	Translation initiation factor IF-1	139
PP_0998	29.470727920532227	29.584413528442383	29.58262062072754	28.9841365814209	29.31743049621582	28.77705955505371				-1			10	10	10	70.4	70.4	70.4	16.093	0	323.31	60200000000	279	0	1.4875182190375689	0.06712367688980245	-0.5197118123372384	-3.2114233483723864	Q88P55	Q88P55	DUF5064 domain-containing protein	2306
metH	29.587993621826172	29.678083419799805	29.64924430847168	29.80193328857422	29.789548873901367	29.743745803833008				-1	+	LB_dRS_LB_wt	54	54	54	53.2	53.2	53.2	135.41	0	323.31	59700000000	459	0	1.9271975385763391	0.030681173769486342	0.1399688720703125	4.385391964498765	Q88KB5	Q88KB5	Methionine synthase	1550
gatA	27.32388687133789	27.36619758605957	27.37451171875	27.26248550415039	27.29789161682129	27.05051040649414				-1			32	32	32	66.5	66.5	66.5	51.518	0	323.31	59500000000	524	0	0.8947316494909306	0.195873431439676	-0.15123621622721117	-1.9189256654703017	Q88PB9	Q88PB9	Glutamyl-tRNA(Gln) amidotransferase subunit A	2350
aspA	28.403244018554688	28.081315994262695	28.008384704589844	28.716203689575195	28.67303466796875	29.248981475830078				-1			25	25	25	63.8	63.8	63.8	51.562	0	323.31	59400000000	415	0	1.4951425675987298	0.06640952796958682	0.7150917053222656	3.229904015451484	Q88C45;Q88DS1	Q88C45	Aspartate ammonia-lyase	187
PP_2132	29.174741744995117	28.981416702270508	28.95115852355957	27.10149383544922	27.11147689819336	27.462949752807617				-1	+	LB_dRS_LB_wt	14	14	14	93.8	93.8	93.8	16.209	0	323.31	59400000000	264	0	3.7107005842684115	0.00282466314686561	-1.8104654947916679	-13.123703427168895	Q88L05	Q88L05	Universal stress protein	1689
pepN	26.632007598876953	26.589780807495117	26.632007598876953	26.838459014892578	26.850431442260742	26.645814895629883				-1			48	48	48	59.3	59.3	59.3	99.573	0	323.31	59300000000	666	0	1.1122124468625743	0.1304882641878404	0.16030311584472656	2.3651230506351157	Q88LB8	Q88LB8	Aminopeptidase N	1738
PP_3145	29.600454330444336	29.832435607910156	29.647531509399414	28.90884780883789	28.370361328125	28.891571044921875				-1	+	LB_dRS_LB_wt	18	18	18	64.5	64.5	64.5	29.885	0	323.31	59000000000	257	3	2.1546026819334716	0.020490569751214844	-0.969880421956379	-5.095440639520015	Q88I56	Q88I56	DUF3313 domain-containing protein	1306
PP_1786	26.327316284179688	26.36452865600586	26.476919174194336	26.98685073852539	26.838459014892578	27.029600143432617				-1	+	LB_dRS_LB_wt	60	60	60	60.4	60.4	60.4	128.5	0	323.31	59000000000	704	0	2.807657519741967	0.007851276173710668	0.5620485941568987	7.665092477323471	Q88LZ0	Q88LZ0	Glycosyl transferase	1864
qor-I	28.856380462646484	29.03485679626465	28.9841365814209	27.862306594848633	27.844457626342773	27.493810653686523				-1	+	LB_dRS_LB_wt	26	26	26	76.6	76.6	76.6	34.224	0	323.31	58600000000	406	0	3.1351573397884724	0.005226908083833573	-1.2249329884846993	-9.336873829276794	Q88RQ7	Q88RQ7	Quinone oxidoreductase	2871
csrA	29.61981964111328	29.31527328491211	29.05569076538086	27.611047744750977	27.553621292114258	27.903112411499023				-1	+	LB_dRS_LB_wt	14	14	14	92.3	92.3	92.3	7.2714	0	117.52	58500000000	314	0	2.956323839652463	0.006513165203122121	-1.641000747680664	-8.38684634705192	Q88G93	Q88G93	Translational regulator CsrA	1027
bamA	26.98685073852539	27.04009246826172	27.04009246826172	27.198354721069336	26.90884780883789	27.207693099975586				-1			35	35	35	49.6	49.6	49.6	86.513	0	323.31	58200000000	556	0	0.34312006501855485	0.5484647565606587	0.08261998494466027	0.8287838607865764	Q88MH2;Q88HI4	Q88MH2;Q88HI4	Outer membrane protein assembly factor BamA	1973
PP_5232	29.304433822631836	29.3682804107666	29.2780818939209	30.04791259765625	29.981416702270508	29.89735221862793				-1	+	LB_dRS_LB_wt	4	4	4	37.6	37.6	37.6	11.565	0	55.439	57900000000	162	0	3.6788390043447325	0.0029391159382729766	0.6586284637451172	12.880549603328035	Q88CE9	Q88CE9	Transcriptional regulator SutA RNAP-binding domain-containing protein	252
murA	27.745349884033203	27.693119049072266	27.738924026489258	27.61806869506836	27.659488677978516	27.50142478942871				-1			26	26	26	75.8	75.8	75.8	44.973	0	323.31	57300000000	447	0	1.244708035518848	0.10315571187484657	-0.13280359903971473	-2.650979442469133	Q88P88	Q88P88	UDP-N-acetylglucosamine 1-carboxyvinyltransferase	2323
pgi2	28.169973373413086	27.96499252319336	28.091440200805664	28.14588737487793	28.280296325683594	28.29789161682129				-1			25	25	3	57.9	57.9	4.9	61.454	0	323.31	56500000000	407	0	1.0162893862707645	0.15720641039413286	0.16588973999023438	2.165270931237668	Q88DW7	Q88DW7	Glucose-6-phosphate isomerase 2	609
chrR	29.141021728515625	29.33458137512207	29.38484001159668	29.302255630493164	29.36202049255371	29.184234619140625				-1			11	11	11	72.6	72.6	72.6	20.354	0	150.33	56000000000	252	0	0.014494688981210518	0.9765734308928735	-0.003977457682292851	-0.04378340476276181	Q88FF8	Q88FF8	Quinone reductase	923
argT	28.79265594482422	28.79265594482422	28.435394287109375	28.169973373413086	28.15557098388672	28.116443634033203				-1	+	LB_dRS_LB_wt	25	25	25	81.2	81.2	81.2	28.302	0	323.31	55600000000	327	0	1.9252423246892079	0.030764860736250656	-0.5262393951416016	-4.379624340573323	Q88EH7	Q88EH7	Lysine / arginine / ornithine ABC transporter-periplasmic binding protein	732
purC	28.52775764465332	28.184234619140625	28.23990821838379	27.856380462646484	27.89735221862793	28.008384704589844				-1			26	26	26	82.6	82.6	82.6	26.916	0	214.41	55600000000	404	0	1.574946811525192	0.05742158642347655	-0.39659436543782434	-3.4269266952866535	Q88NG9	Q88NG9	Phosphoribosylaminoimidazole-succinocarboxamide synthase	2162
dksA	28.403244018554688	27.745349884033203	27.75811767578125	27.645814895629883	27.68645668029785	27.96499252319336				-1			15	15	15	70.9	70.9	70.9	17.131	0	323.31	55500000000	435	0	0.35296746703826126	0.539109114970233	-0.20314915974934777	-0.8491272879238616	Q88DX5	Q88DX5	RNA polymerase-binding transcription factor DksA	615
PP_0221	21.653396606445312	22.17622184753418	22.145952224731445	22.90425682067871	21.67285919189453	21.27935791015625				-1			18	17	17	82.7	82.7	82.7	28.731	0	323.31	55500000000	200	6	NaN	NaN	0	NaN	Q88RB2	Q88RB2	Methionine ABC transporter periplasmic-binding lipoprotein (MetQ-like protein)	2789
PP_1238	27.12139320373535	27.04009246826172	27.10149383544922	27.538898468017578	27.391000747680664	27.470727920532227				-1	+	LB_dRS_LB_wt	26	26	26	73.5	73.5	73.5	40.784	0	323.31	55100000000	520	0	2.8152211452665523	0.00778797720841435	0.3792158762613944	7.7004163164465345	Q88NH1	Q88NH1	Lipoprotein	2163
glmU	27.36619758605957	27.47846221923828	27.538898468017578	27.399173736572266	27.280296325683594	27.24445152282715				-1			25	25	25	66.4	66.4	66.4	48.471	0	323.31	54900000000	553	0	1.044673964123948	0.14887095696546734	-0.15321222941080848	-2.2238543853683437	Q88BX6	Q88BX6	Bifunctional protein GlmU	152
gatB	27.42342185974121	27.357833862304688	27.493810653686523	27.41538429260254	27.399173736572266	27.280296325683594				-1			30	30	30	72.1	72.1	72.1	52.677	0	323.31	54800000000	630	0	0.44579041985635093	0.45565255001648414	-0.06007067362467566	-1.0370943552951415	Q88PC0	Q88PC0	Aspartyl/glutamyl-tRNA(Asn/Gln) amidotransferase subunit B	2351
amaA	28.03485679626465	28.32388687133789	28.41538429260254	30.12386131286621	28.868206024169922	28.45904541015625				-1			30	30	30	80.1	80.1	80.1	47.023	0	323.31	54600000000	288	4	0.8028313440730702	0.23158377547140283	0.8923282623291016	1.7366173514376109	Q88CC4	Q88CC4	L-pipecolate oxidase	245
trxB	28.29789161682129	28.280296325683594	28.395092010498047	28.706356048583984	28.666278839111328	28.470727920532227				-1			18	18	18	97.5	97.5	97.5	33.841	0	323.31	54500000000	359	0	1.6341440391805042	0.05189410977357057	0.2900276184082031	3.5774915149386843	Q88PR2	Q88PR2	Thioredoxin reductase	2435
pydX	28.10149383544922	28.55727767944336	28.68645668029785	26.469175338745117	28.24445152282715	26.814210891723633				-1			32	32	32	89.5	89.5	89.5	48.815	0	323.31	54400000000	381	4	1.045616696490918	0.14878061978632895	-1.272463480631508	-2.225807778878823	Q88FQ1	Q88FQ1	NADP-dependent dihydropyrimidine dehydrogenase subunit	965
mccA	28.54627799987793	28.642375946044922	28.76761817932129	28.865259170532227	28.77077293395996	28.823352813720703				-1			36	36	36	66.5	66.5	66.5	69.729	0	323.31	54400000000	359	0	1.1321004916317077	0.12598666961135882	0.1677042643229143	2.407261077604431	Q88FM2	Q88FM2	Methylcrotonyl-CoA carboxylase biotin-containing subunit alpha	946
thrC	27.575424194335938	27.61806869506836	27.611047744750977	27.18895721435547	27.05051040649414	27.10149383544922				-1	+	LB_dRS_LB_wt	28	28	28	69.7	69.7	69.7	51.645	0	323.31	54300000000	544	0	3.4820629013523865	0.0034976627844495512	-0.48785972595214844	-11.471811529840995	Q88MU7	Q88MU7	Threonine synthase	2023
fbp	28.150737762451172	28.16038703918457	28.28471565246582	28.596904754638672	28.669660568237305	28.538898468017578				-1	+	LB_dRS_LB_wt	21	21	21	60.1	60.1	60.1	37.246	0	323.31	54000000000	323	0	2.665487066132611	0.009535230486242798	0.40320777893066406	7.027371847282478	Q88CY9	Q88CY9	Fructose-1,6-bisphosphatase class 1	377
cysA	25.97377586364746	25.929311752319336	25.774547576904297	26.135160446166992	25.888090133666992	26.09748077392578				-1			17	17	17	71.4	71.4	71.4	36.972	0	323.31	52900000000	447	0	0.6877129080059902	0.28708074101279096	0.14769872029622633	1.5112579552224725	Q88CL2	Q88CL2	Sulfate/thiosulfate import ATP-binding protein CysA	296
aroA	27.235349655151367	27.169973373413086	27.26248550415039	27.455129623413086	27.48615837097168	27.357833862304688				-1	+	LB_dRS_LB_wt	31	31	31	60.2	60.2	60.2	79.133	0	323.31	52600000000	460	0	1.9450534738526761	0.029923192325043806	0.21043777465820312	4.438317684252636	Q88M05	Q88M05	3-phosphoshikimate 1-carboxyvinyltransferase	1875
acnA-I	27.844457626342773	28.216970443725586	28.253496170043945	26.00410270690918	26.575424194335938	26.399173736572266				-1	+	LB_dRS_LB_wt	52	52	52	65.5	65.5	65.5	99.147	0	323.31	52200000000	522	0	2.9448198760485096	0.00658828919131278	-1.7787412007649728	-8.328876460074842	Q88L24	Q88L24	Aconitate hydratase	1703
bkdAB	29.62505531311035	29.607524871826172	29.68645668029785	29.55910301208496	29.271419525146484	29.26248550415039				-1			16	16	16	68.1	68.1	68.1	37.143	0	323.31	52200000000	248	4	1.286939279670553	0.09627748220573588	-0.2753429412841797	-2.744817895176622	Q88EQ1	Q88EQ1	Branched-chain alpha-keto acid dehydrogenase complex, beta subunit	763
dnaJ	26.94279670715332	27.04009246826172	26.96499252319336	28.17949676513672	27.953935623168945	28.16518783569336				-1	+	LB_dRS_LB_wt	36	36	36	76.5	76.5	76.5	40.18	0	323.31	52000000000	514	0	3.8456262362547418	0.002470061957289258	1.116912841796875	14.203324863035501	Q88DU3	Q88DU3	Chaperone protein DnaJ	589
argC1	27.699752807617188	27.447267532348633	27.447267532348633	27.391000747680664	27.80193328857422	27.638927459716797				-1			20	20	20	82	82	82	36.277	0	323.31	51800000000	395	0	0.20995323814927624	0.695290773526788	0.07919120788574219	0.5419017448397095	Q88QQ6	Q88QQ6	N-acetyl-gamma-glutamyl-phosphate reductase 1	2650
hglS	28.973228454589844	28.868206024169922	28.844457626342773	28.508996963500977	28.61456298828125	28.520282745361328				-1	+	LB_dRS_LB_wt	29	29	29	71.6	71.6	71.6	51.371	0	323.31	51600000000	185	6	2.5887630238049693	0.01063312523825648	-0.3473498026529924	-6.702984496153426	Q88CC1	Q88CC1	2-oxoadipate dioxygenase/decarboxylase	242
ptxB	27.719470977783203	27.77077293395996	27.391000747680664	27.516530990600586	27.524024963378906	27.357833862304688				-1			22	22	22	70.8	70.8	70.8	31.104	0	250.16	51600000000	401	0	0.5441097507535616	0.3797171966211719	-0.1609516143798828	-1.2312039834344937	Q88PM6	Q88PM6	Phosphonate transport system-binding protein	2414
trpE	28.065994262695312	28.136138916015625	28.24445152282715	28.019031524658203	28.06085205078125	27.814210891723633				-1			30	30	30	74.4	74.4	74.4	54.405	0	323.31	51500000000	415	0	0.9337813157526462	0.18261859719914206	-0.1841634114583357	-1.9973290433505402	Q88QS1	Q88QS1	Anthranilate synthase component 1	2662
rpsO	28.470727920532227	28.174741744995117	28.289119720458984	28.46684455871582	28.332447052001953	29.28692054748535				-1			7	7	7	75.3	75.3	75.3	10.03	0	180.21	51400000000	154	0	0.5467364831672931	0.37790314300337874	0.3838742574055978	1.2363477151766071	Q88DV9	Q88DV9	Small ribosomal subunit protein uS15	604
PP_2928	26.36786460876465	26.40567970275879	26.47846221923828	26.384428024291992	26.169973373413086	26.175695419311523				-1			27	27	27	70	70	70	45.363	0	323.31	51400000000	447	0	1.052566934909133	0.1465758730409348	-0.1739699045817069	-2.24022463750818	Q88IS1	Q88IS1	Saccharopine dehydrogenase	1380
glyS	26.52552032470703	26.294389724731445	26.33415412902832	26.30138397216797	26.271419525146484	26.80193328857422				-1			40	40	40	66.7	66.7	66.7	75.112	0	323.31	51200000000	533	0	0.1468700013076285	0.7770878878434426	0.0735575358072893	0.3949041217990717	Q88RR9	Q88RR9	Glycine--tRNA ligase beta subunit	2879
sthA	27.008384704589844	27.019031524658203	27.17949676513672	28.008384704589844	27.891571044921875	27.751747131347656				-1	+	LB_dRS_LB_wt	30	30	30	66.6	66.6	66.6	50.905	0	323.31	50900000000	500	0	3.0371562781336356	0.005719234943466771	0.8149299621582031	8.804673230738512	Q88KY8	Q88KY8	Soluble pyridine nucleotide transhydrogenase	1677
davB	28.9841365814209	29.116443634033203	29.174741744995117	29.10399627685547	29.257997512817383	29.053102493286133				-1			28	28	28	56.4	56.4	56.4	62.392	0	323.31	50700000000	233	3	0.21706800290514958	0.6855144434280619	0.046591440836589726	0.5579320245584581	Q88QV1	Q88QV1	Tryptophan 2-monooxygenase	2684
PP_1157	27.953935623168945	28.029600143432617	27.914562225341797	27.68645668029785	27.58262062072754	27.568193435668945				-1	+	LB_dRS_LB_wt	28	28	28	65.4	65.4	65.4	60.058	0	323.31	50600000000	536	0	2.667102619576372	0.009535230486242798	-0.3536090850830078	-7.034347009460747	Q877U6	Q877U6	Acetolactate synthase	143
cysD	26.058788299560547	25.90884780883789	25.838459014892578	25.878767013549805	25.906557083129883	26.296140670776367				-1			25	25	25	80.3	80.3	80.3	35.284	0	323.31	50300000000	488	0	0.24213046196283183	0.6583461430779828	0.09178988138834754	0.6136545884873249	Q88NA9	Q88NA9	Sulfate adenylyltransferase subunit 2	2136
rfbA	28.11147689819336	28.150737762451172	28.203031539916992	28.302255630493164	28.280296325683594	28.207693099975586				-1			18	18	18	63.5	63.5	63.5	32.517	0	323.31	50300000000	309	0	1.302163131274774	0.09353892879458175	0.10833295186360914	2.77899552667424	Q88LZ3	Q88LZ3	Glucose-1-phosphate thymidylyltransferase	1867
algP	29.271419525146484	29.364110946655273	29.35152816772461	28.55727767944336	28.716203689575195	28.607524871826172				-1	+	LB_dRS_LB_wt	19	19	19	82.7	82.7	82.7	32.3	0	184.86	49900000000	252	0	3.658511202001941	0.0029912383053337472	-0.7020174662272147	-12.727685184643482	Q88RD8	Q88RD8	Transcriptional regulatory protein AlgP	2800
grxD	29.489990234375	29.3195858001709	29.138582229614258	29.07111930847168	28.956708908081055	29.068559646606445				-1			8	8	8	85.6	85.6	85.6	12.123	0	114.16	49700000000	284	0	1.232012268281995	0.10527271255077603	-0.28392346700032434	-2.6230404534742577	Q88NX2	Q88NX2	Glutaredoxin	2255
hflK	27.17949676513672	26.975963592529297	27.10149383544922	27.814210891723633	27.874082565307617	27.981416702270508				-1	+	LB_dRS_LB_wt	28	28	28	68.6	68.6	68.6	44.761	0	323.31	48900000000	550	0	3.3266320190752943	0.004240735851688999	0.80425198872884	10.464013873532652	Q88DD5	Q88DD5	Protein HflK	486
betX	29.753341674804688	29.89735221862793	29.091440200805664	28.61456298828125	29.05051040649414	28.455129623413086				-1			25	25	25	82.6	82.6	82.6	31.215	0	323.31	48600000000	289	2	1.3388791067238761	0.08782804437289125	-0.8739770253499337	-2.86221478900838	Q88M34	Q88M34	Choline / betaine / carnitine ABC transporter-substrate binding protein BetX	1893
ppnP	28.79575538635254	28.975963592529297	28.967742919921875	28.065994262695312	27.981416702270508	27.719470977783203				-1	+	LB_dRS_LB_wt	13	13	13	100	100	100	10.348	0	323.31	48600000000	284	0	2.934430101893881	0.006697277348286859	-0.9908599853515625	-8.276834589866105	Q88F51	Q88F51	Pyrimidine/purine nucleoside phosphorylase	858
nrdB	28.221588134765625	28.235349655151367	28.38689613342285	29.098987579345703	29.275863647460938	29.32173728942871				-1	+	LB_dRS_LB_wt	28	28	28	83.2	83.2	83.2	46.989	0	323.31	48500000000	345	0	3.4174527648381807	0.003722043248849444	0.9509181976318359	11.042209771326126	Q88NN0	Q88NN0	Ribonucleoside-diphosphate reductase subunit beta	2206
tyrS	26.98685073852539	26.953935623168945	27.04009246826172	26.445690155029297	26.566741943359375	26.68645668029785				-1	+	LB_dRS_LB_wt	29	29	29	64.4	64.4	64.4	44.287	0	323.31	48300000000	442	0	2.3523621944374056	0.015157970949713634	-0.42733001708984375	-5.782750637023989	Q88QQ2	Q88QQ2	Tyrosine--tRNA ligase	2647
amaC	28.221588134765625	28.05569076538086	28.150737762451172	27.455129623413086	27.42342185974121	27.470727920532227				-1	+	LB_dRS_LB_wt	22	22	22	63.3	63.3	63.3	43.631	0	278.8	48200000000	351	0	3.802430079986225	0.0025027195891209526	-0.6929124196370466	-13.848681240691663	Q88GX7	Q88GX7	Aminotransferase	1140
nuoF	27.306608200073242	27.391000747680664	27.340959548950195	27.58262062072754	27.699752807617188	27.568193435668945				-1	+	LB_dRS_LB_wt	30	30	30	79.7	79.7	79.7	49.135	0	323.31	48000000000	521	0	2.30185567176599	0.01626534338214833	0.27066612243652344	5.600508189420736	Q88FH3	Q88FH3	NADH-quinone oxidoreductase subunit F	927
PP_3924	29.699752807617188	29.538898468017578	29.553621292114258	28.621566772460938	28.900236129760742	28.716203689575195				-1	+	LB_dRS_LB_wt	9	9	9	95.2	95.2	95.2	11.312	0	108.95	47800000000	271	0	3.0391085922735406	0.005710427490002221	-0.8514219919840507	-8.814996620180963	Q88G02	Q88G02	SCP2 domain-containing protein	1011
serC	27.10149383544922	27.169973373413086	27.18895721435547	27.447267532348633	27.407302856445312	27.340959548950195				-1	+	LB_dRS_LB_wt	27	27	27	64.8	64.8	64.8	39.911	0	323.31	47700000000	407	0	2.4114531256868985	0.013648644994912142	0.24503517150878906	6.002144095084123	Q88M07	Q88M07	Phosphoserine aminotransferase	1877
gcvP1	25.209552764892578	25.224349975585938	25.451990127563477	26.814210891723633	26.975963592529297	26.751747131347656				-1	+	LB_dRS_LB_wt	40	40	40	53.1	53.1	53.1	101.99	0	323.31	47500000000	361	0	3.9458647830986755	0.00226479929219909	1.5520095825195312	15.060502650486555	Q88P65	Q88P65	Glycine dehydrogenase (decarboxylating) 1	2310
gcvT	28.008384704589844	28.14588737487793	28.193662643432617	29.18659782409668	29.233064651489258	29.138582229614258				-1	+	LB_dRS_LB_wt	16	16	16	60.6	60.6	60.6	39.378	0	212.93	47400000000	263	0	4.18316297880416	0.001657942495387575	1.0701033274332694	17.29514065669539	Q88CI7	Q88CI7	Aminomethyltransferase	279
gcdH	28.50142478942871	28.600454330444336	28.603994369506836	29.589780807495117	29.676403045654297	29.291318893432617				-1	+	LB_dRS_LB_wt	22	22	22	69.5	69.5	69.5	43.242	0	323.31	47400000000	240	1	2.8428909896137053	0.007576083196688183	0.9505430857340507	7.830887007703918	Q88RH2	Q88RH2	glutaryl-CoA dehydrogenase (ETF)	2821
eda	26.632007598876953	26.41538429260254	26.48154640197754	26.10549545288086	26.05051040649414	25.82880973815918				-1	+	LB_dRS_LB_wt	13	13	13	64.3	64.3	64.3	25.004	0	137.25	47100000000	179	0	2.079071572739512	0.02351172351812422	-0.5147075653076172	-4.850659687856917	Q88P29	Q88P29	2-dehydro-3-deoxy-phosphogluconate aldolase	2286
acnA-II	27.67976188659668	27.751747131347656	27.78331756591797	27.58262062072754	27.611047744750977	27.36619758605957				-1			53	53	53	68	68	68	93.961	0	323.31	47000000000	602	0	1.2329444414764232	0.10527271255077603	-0.2183202107747384	-2.6250876749325025	Q88KF4	Q88KF4	Aconitate hydratase 1	1575
petA	28.68645668029785	28.80193328857422	28.8203125	28.91170883178711	28.817264556884766	28.78019142150879				-1			12	12	12	85.3	85.3	85.3	20.855	0	128.78	46900000000	191	0	0.5105600940459069	0.40311021165215927	0.0668207804361991	1.1653508068098104	Q88N95	Q88N95	Ubiquinol-cytochrome c reductase iron-sulfur subunit	2124
fklB-I	27.36619758605957	27.48615837097168	27.553621292114258	27.198354721069336	27.357833862304688	27.11147689819336				-1			17	17	17	98.5	98.5	98.5	21.678	0	323.31	46900000000	224	0	1.2742399453566993	0.09835305732428322	-0.24610392252604285	-2.7164513892543307	Q88Q14	Q88Q14	Peptidyl-prolyl cis-trans isomerase	2498
rpsR	27.575424194335938	26.826385498046875	26.862306594848633	27.53148078918457	27.17949676513672	28.79575538635254				-1			9	9	8	68.4	68.4	68.4	8.9273	0	167.69	46800000000	263	0	0.6121811471558102	0.3338752936075857	0.7475388844807966	1.3641234468514958	Q88DE9	Q88DE9	Small ribosomal subunit protein bS18	496
accA	27.652667999267578	27.61806869506836	27.560924530029297	27.838459014892578	27.868206024169922	27.992263793945312				-1	+	LB_dRS_LB_wt	15	15	15	48.3	48.3	48.3	35.135	0	323.31	46700000000	306	0	2.226452815436918	0.018330951008063676	0.2890892028808594	5.3371296439607505	Q88MG4	Q88MG4	Acetyl-coenzyme A carboxylase carboxyl transferase subunit alpha	1965
opgG	27.68645668029785	27.725984573364258	27.67303466796875	27.997657775878906	27.959474563598633	27.925922393798828				-1	+	LB_dRS_LB_wt	30	30	30	62.1	62.1	62.1	62.34	0	323.31	46700000000	579	0	3.280324177458006	0.004462543558187274	0.26585960388183594	10.18030362372268	Q88D03	Q88D03	Glucans biosynthesis protein G	390
lptD	26.209552764892578	26.248075485229492	26.152671813964844	26.2873592376709	25.864669799804688	26.012653350830078				-1			50	50	50	69.3	69.3	69.3	106.29	0	323.31	46600000000	627	0	0.5132038753910588	0.4011598976196882	-0.1485392252604143	-1.1705518752248325	A0A140FVZ0	A0A140FVZ0	LPS-assembly protein LptD	5
dapA	26.89735221862793	27.019031524658203	27.029600143432617	27.340959548950195	27.399173736572266	27.271419525146484				-1	+	LB_dRS_LB_wt	18	18	18	73.9	73.9	73.9	31.654	0	323.31	46400000000	320	0	2.49253913535006	0.012025588276291297	0.3551896413167306	6.314494546216111	Q88NH2	Q88NH2	4-hydroxy-tetrahydrodipicolinate synthase	2164
PP_3611	29.131240844726562	29.08638572692871	28.67976188659668	27.216970443725586	27.280296325683594	26.953935623168945				-1	+	LB_dRS_LB_wt	15	15	15	56	56	56	20.824	0	189.71	46400000000	225	6	3.3125579923048147	0.004254974858608446	-1.8153953552246094	-10.37701107478397	Q88GV6	Q88GV6	Uncharacterized protein	1128
PP_2215	28.90884780883789	29.019031524658203	29.113962173461914	28.266958236694336	28.131240844726562	28.04009246826172				-1	+	LB_dRS_LB_wt	22	22	22	66	66	66	41.382	0	323.31	46300000000	260	0	3.2147682975144822	0.004842172151696748	-0.8678499857584647	-9.790982424421168	Q88KS4	Q88KS4	Acetyl-CoA acetyltransferase	1631
rnr	26.008384704589844	25.96499252319336	26.04218292236328	26.31007957458496	26.22618865966797	26.144916534423828				-1	+	LB_dRS_LB_wt	63	63	63	67.8	67.8	67.8	96.688	0	323.31	46300000000	706	0	1.8682190828633347	0.034342335732526104	0.2218748728434221	4.213774908206378	Q88DE6	Q88DE6	Ribonuclease R	493
argH	27.11147689819336	27.04009246826172	27.169973373413086	27.431413650512695	27.31527328491211	27.50142478942871				-1	+	LB_dRS_LB_wt	33	33	33	67.9	67.9	67.9	51.626	0	323.31	46200000000	432	0	2.0243535031965583	0.025932816410224695	0.3088563283284529	4.679010295092344	P59618	P59618	Argininosuccinate lyase	137
purU-II	27.382780075073242	27.455129623413086	27.508996963500977	28.131240844726562	28.045310974121094	27.953935623168945				-1	+	LB_dRS_LB_wt	19	19	19	70.7	70.7	70.7	32.376	0	207.04	46100000000	353	0	3.155405852424296	0.005057142717147178	0.5945269266764335	9.45047817871036	Q88N49	Q88N49	Formyltetrahydrofolate deformylase	2088
rhlE	26.712928771972656	26.603994369506836	26.575424194335938	27.11147689819336	26.98685073852539	27.16038703918457				-1	+	LB_dRS_LB_wt	37	37	37	51.1	51.1	51.1	68.073	0	258.24	45800000000	466	0	2.6233874427742188	0.010114631903764949	0.4554557800292969	6.847724861735953	Q88D48	Q88D48	ATP-dependent RNA helicase RhlE	422
asd	27.439363479614258	27.34942054748535	27.560924530029297	27.008384704589844	27.150737762451172	27.340959548950195				-1			24	24	24	63.8	63.8	63.8	40.672	0	323.31	45600000000	392	0	1.166346869276285	0.11880765521903519	-0.28320884704589844	-2.4804341209525487	Q88LE4	Q88LE4	Aspartate-semialdehyde dehydrogenase	1756
hutU	29.11147689819336	29.07111930847168	29.174741744995117	28.54627799987793	28.439363479614258	28.07111930847168				-1	+	LB_dRS_LB_wt	34	34	34	68.6	68.6	68.6	60.717	0	323.31	45500000000	307	0	2.1905552247796103	0.019290078191009474	-0.7668590545654297	-5.215273332390315	Q88CZ6	Q88CZ6	Urocanate hydratase	384
metG	28.275863647460938	28.455129623413086	28.50142478942871	28.045310974121094	28.05051040649414	28.00303077697754				-1	+	LB_dRS_LB_wt	38	38	38	58.3	58.3	58.3	75.186	0	323.31	45500000000	453	0	2.2350941085734015	0.018128843982142626	-0.3778553009033203	-5.366798221998865	Q88NV7	Q88NV7	Methionine--tRNA ligase	2248
PP_3693	27.8203125	27.87993621826172	27.970487594604492	27.141021728515625	26.997657775878906	27.198354721069336				-1	+	LB_dRS_LB_wt	17	17	15	87.6	87.6	81.8	13.736	0	323.31	45300000000	280	0	3.3355850750469997	0.004222796213128611	-0.7779006958007812	-10.519716702242299	Q88GM8	Q88GM8	Transcriptional regulator MvaT, P16 subunit	1097
hisD	26.67303466796875	26.67303466796875	26.712928771972656	26.68645668029785	26.529993057250977	26.372852325439453				-1			29	29	29	71.2	71.2	71.2	47.604	0	323.31	45300000000	426	0	0.789850264480143	0.237253590004406	-0.15656534830729285	-1.7110720339663794	P59400	P59400	Histidinol dehydrogenase	132
prlC	26.483083724975586	26.712928771972656	26.725984573364258	27.832435607910156	28.029600143432617	27.832435607910156				-1	+	LB_dRS_LB_wt	40	40	40	67.5	67.5	67.5	75.72	0	323.31	45100000000	581	0	3.593119638872832	0.0031576523495157522	1.2574914296468087	12.247656344029139	Q88RN3	Q88RN3	oligopeptidase A	2854
PP_5737	27.77077293395996	27.75811767578125	27.87993621826172	28.302255630493164	28.24445152282715	28.33670997619629				-1	+	LB_dRS_LB_wt	16	16	16	83.8	83.8	83.8	21.352	0	323.31	45100000000	375	0	3.3215618898964174	0.004240735851688999	0.4915301005045585	10.432592560079707	A0A140FWU0	A0A140FWU0	Uncharacterized protein	81
PP_0893	29.555450439453125	29.364110946655273	29.571813583374023	27.693119049072266	27.826385498046875	27.8203125				-1	+	LB_dRS_LB_wt	10	10	10	89.2	89.2	89.2	21.071	0	323.31	45000000000	191	0	4.564092341847607	0.0012805279382460206	-1.7171859741210938	-21.578075134115764	Q88PF7	Q88PF7	ThiJ/PfpI family protein	2367
PP_4178	27.516530990600586	27.61806869506836	27.652667999267578	28.36619758605957	28.378652572631836	28.045310974121094				-1	+	LB_dRS_LB_wt	20	20	20	84.2	84.2	84.2	26.269	0	303.23	44600000000	392	0	2.338147816737386	0.015462458829922124	0.6676311492919922	5.730976790832131	Q88FC0	Q88FC0	Dienelactone hydrolase family protein	901
lon-II	26.589780807495117	26.48769187927246	26.589780807495117	26.469175338745117	26.659488677978516	26.77705955505371				-1			51	51	51	53.8	53.8	53.8	88.721	0	323.31	44400000000	558	0	0.34300375980213876	0.5484647565606587	0.07949002583821851	0.8285430334938663	Q88KI8	Q88KI8	Lon protease	1604
PP_0168	28.798847198486328	28.719470977783203	28.586204528808594	28.34942054748535	28.505216598510742	28.212339401245117				-1			55	55	55	40.3	40.3	40.3	888.21	0	323.31	44300000000	655	0	1.5224410403224664	0.06342388975077635	-0.34584871927897254	-3.2965548394012076	Q88RG2	Q88RG2	Surface adhesion protein	2815
spuF	27.874082565307617	27.76445770263672	27.712928771972656	28.34942054748535	28.207693099975586	28.3195858001709				-1	+	LB_dRS_LB_wt	21	21	21	54.2	54.2	54.2	42.472	0	323.31	44100000000	333	0	2.8619273021369533	0.0073480062342006925	0.5084101359049491	7.921797555123728	Q88CK1	Q88CK1	Spermidine/putrescine import ATP-binding protein PotA	289
fabD	28.31527328491211	28.029600143432617	28.12139320373535	28.04009246826172	28.05051040649414	28.289119720458984				-1			17	17	17	61.5	61.5	61.5	32.614	0	323.31	44000000000	308	0	0.08752109629897764	0.8641265197153675	-0.028848012288410274	-0.24642418174666497	Q88LL7	Q88LL7	Malonyl CoA-acyl carrier protein transacylase	1794
prc	29.304433822631836	29.38071632385254	29.228485107421875	27.826385498046875	28.008384704589844	26.632007598876953				-1	+	LB_dRS_LB_wt	45	45	45	52	52	52	79.096	0	264.82	44000000000	249	0	1.8579634759368597	0.034953157932015685	-1.8156191507975272	-4.1844233522334555	Q88M55	Q88M55	Tail-specific protease prc	1906
sbp-I	26.42342185974121	26.462949752807617	26.238996505737305	25.751747131347656	25.476919174194336	25.37451171875				-1	+	LB_dRS_LB_wt	24	24	24	78	78	78	36.692	0	269.93	43100000000	350	0	2.5053004474992813	0.01180270788317847	-0.8407300313313826	-6.364881501777144	Q88EZ5	Q88EZ5	Sulfate ABC transporter	825
PP_1411	30.645814895629883	30.602224349975586	30.91170883178711	27.92025375366211	28.029600143432617	28.28471565246582				-1	+	LB_dRS_LB_wt	2	2	2	4.5	4.5	4.5	55.929	0.004984	3.1691	43000000000	37	0	4.27304757950497	0.0015642776415951873	-2.6417261759440116	-18.223535348356386	Q88N07	Q88N07	diguanylate cyclase	2061
fumC	27.732467651367188	27.67976188659668	27.462949752807617	27.340959548950195	27.357833862304688	27.391000747680664				-1			25	25	25	59.1	59.1	59.1	49.131	0	323.31	42600000000	456	0	1.4516086064472191	0.07130806073881901	-0.2617950439453125	-3.125155129856966	Q88M20	Q88M20	Fumarate hydratase class II	1887
PP_2396	28.42342185974121	27.925922393798828	27.645814895629883	26.67303466796875	26.510507583618164	27.382780075073242				-1			11	11	11	59.1	59.1	59.1	20.592	0	109.18	42600000000	196	0	1.5047595788216044	0.06514729381326813	-1.142945607503254	-3.2532980783167544	Q88K95	Q88K95	DUF4174 domain-containing protein	1540
pheA	26.96499252319336	26.874082565307617	26.94279670715332	27.131240844726562	27.131240844726562	27.18895721435547				-1	+	LB_dRS_LB_wt	24	24	24	64.6	64.6	64.6	40.816	0	281.35	42300000000	391	0	2.581303002376761	0.01073349627377184	0.22318903605142992	6.672148746038181	Q88M06	Q88M06	Bifunctional chorismate mutase/prephenate dehydratase	1876
PP_4944	27.34942054748535	27.399173736572266	27.26248550415039	27.611047744750977	27.42342185974121	27.632007598876953				-1			33	33	33	63.1	63.1	63.1	65.646	0	323.31	42300000000	469	0	1.3212485496080995	0.09048157952727108	0.21846580505371094	2.8221124077094317	Q88D83	Q88D83	Carbamoyltransferase	447
hinT	28.493810653686523	28.391000747680664	28.266958236694336	27.289119720458984	27.538898468017578	27.659488677978516				-1	+	LB_dRS_LB_wt	11	11	11	90.2	90.2	90.2	12.728	0	182.27	41900000000	264	0	2.65410385937019	0.009691432458995971	-0.8880875905354841	-6.9783961857683225	Q88QR0	Q88QR0	Aminoacyl-adenylate hydrolase/purine nucleoside phosphoramidase	2653
leuB	26.645814895629883	26.2873592376709	26.42822265625	26.095470428466797	26.205829620361328	26.789548873901367				-1			25	25	25	67.5	67.5	67.5	38.824	0	323.31	41800000000	356	0	0.13944425142878097	0.7868350741837348	-0.09018262227376539	-0.37693859929483825	Q88LE5	Q88LE5	3-isopropylmalate dehydrogenase	1757
PP_1352	28.05569076538086	27.11147689819336	27.280296325683594	27.05051040649414	26.789548873901367	28.289119720458984				-1			13	13	13	65.2	65.2	65.2	18.561	0	182.58	41800000000	243	0	0.06778921856176771	0.892676675026393	-0.10609499613443774	-0.19420183439965183	P59560	P59560	UPF0234 protein PP_1352	134
gltX	27.332447052001953	27.447267532348633	27.391000747680664	27.34942054748535	27.216970443725586	27.431413650512695				-1			32	32	32	61.9	61.9	61.9	56.482	0	288.36	41600000000	443	0	0.3364606117113166	0.5545697561687236	-0.05763689676920691	-0.8149729169951956	Q88LF6	Q88LF6	Glutamate--tRNA ligase	1764
surA	26.67303466796875	26.524024963378906	26.372852325439453	26.40243148803711	26.23717498779297	26.645814895629883				-1			35	35	35	80.6	80.6	80.6	47.648	0	323.31	41600000000	427	0	0.256592757481935	0.641674066876287	-0.09483019510905066	-0.6453221845324253	Q88QT4	Q88QT4	Chaperone SurA	2671
ychF	27.596904754638672	27.596904754638672	27.575424194335938	28.08638572692871	28.05051040649414	28.17949676513672				-1	+	LB_dRS_LB_wt	19	19	19	55.7	55.7	55.7	39.962	0	323.31	41400000000	308	0	3.719307100984622	0.002820698237230619	0.5157197316487618	13.190138338212881	Q88PX9	Q88PX9	Ribosome-binding ATPase YchF	2477
pvdH	23.993345260620117	24.371191024780273	23.993345260620117	29.41739845275879	28.676403045654297	29.36202049255371				-1	+	LB_dRS_LB_wt	30	30	30	83.2	83.2	83.2	48.859	0	323.31	41000000000	275	5	4.314791984742146	0.00155212753276035	5.032646814982094	18.671139905497476	Q88F75	Q88F75	Diaminobutyrate-2-oxoglutarate transaminase	867
PP_0412	28.50142478942871	28.46684455871582	28.174741744995117	27.06085205078125	27.391000747680664	27.081315994262695				-1	+	LB_dRS_LB_wt	14	14	14	43.6	43.6	43.6	37.801	0	315.98	40800000000	236	0	2.895896598205729	0.007125564805551564	-1.2032807668050118	-8.086388593948996	Q88QS6	Q88QS6	Polyamine ABC transporter, periplasmic polyamine-binding protein	2664
davA	29.798847198486328	29.738924026489258	29.91170883178711	29.05569076538086	29.143457412719727	28.956708908081055				-1	+	LB_dRS_LB_wt	19	19	19	60.6	60.6	60.6	29.311	0	323.31	40700000000	289	0	3.3052546443176394	0.004303610871660423	-0.7645409901936837	-10.332131862153544	Q88QV2	Q88QV2	5-aminopentanamidase	2685
frmA	28.571813583374023	28.70305824279785	28.729230880737305	27.77077293395996	27.78331756591797	27.516530990600586				-1	+	LB_dRS_LB_wt	18	18	18	60.9	60.9	60.9	39.364	0	323.31	40700000000	216	0	3.2188521907923615	0.004821211682384376	-0.9778270721435547	-9.814823115866997	Q88MF5	Q88MF5	alcohol dehydrogenase	1959
PP_1325	26.975963592529297	27.131240844726562	27.019031524658203	27.470727920532227	27.41538429260254	27.524024963378906				-1	+	LB_dRS_LB_wt	31	31	31	63.8	63.8	63.8	64.637	0	323.31	40500000000	505	0	2.805451464412202	0.007851276173710668	0.4279670715332031	7.6548170422305795	Q88N87	Q88N87	Lipoprotein	2118
gdhA	24.885765075683594	24.876426696777344	25.17949676513672	24.504457473754883	24.31007957458496	24.187068939208984				-1	+	LB_dRS_LB_wt	33	33	33	71.5	71.5	71.5	48.87	0	323.31	40400000000	355	3	2.0512177591192686	0.02466558941737762	-0.6466941833496094	-4.762700536270858	Q88Q23	Q88Q23	Glutamate dehydrogenase	2503
soxA	28.89446449279785	29.235349655151367	29.00571060180664	27.568193435668945	28.46684455871582	27.903112411499023				-1	+	LB_dRS_LB_wt	61	61	61	69.6	69.6	69.6	109.17	0	323.31	40200000000	346	0	1.7174336052794608	0.044485545072579645	-1.0657914479573556	-3.7961213875567155	Q88R09	Q88R09	Sarcosine oxidase subunit alpha	2721
mccB	28.11147689819336	28.081315994262695	28.08638572692871	28.18895721435547	28.11147689819336	28.091440200805664				-1			35	35	35	75.7	75.7	75.7	57.504	0	323.31	40200000000	310	0	0.5309883451147863	0.38818885005852805	0.03756523132324219	1.2054847513597204	Q88FM4	Q88FM4	Methylcrotonyl-CoA carboxylase biotin-containing subunit beta	948
PP_5267	29.09395980834961	29.113962173461914	28.77705955505371	28.37451171875	28.508996963500977	28.67303466796875				-1			14	14	14	74.3	74.3	74.3	14.214	0	239.93	39800000000	276	0	1.573086082915212	0.05753588843071622	-0.47614606221517164	-3.422256417962319	Q88CB4	Q88CB4	Cytochrome c5	239
fpvA	26.975963592529297	26.953935623168945	26.814210891723633	27.407302856445312	26.751747131347656	26.874082565307617				-1			45	45	45	63.4	63.4	63.4	89.724	0	323.31	39700000000	512	0	0.1761203092965708	0.7355829786376162	0.09634081522623816	0.46423234656036194	Q88F81	Q88F81	Outer membrane ferripyoverdine receptor FpvA, TonB-dependent	873
dapB	27.22618865966797	27.07111930847168	27.131240844726562	27.47846221923828	27.632007598876953	27.603994369506836				-1	+	LB_dRS_LB_wt	16	16	16	74.2	74.2	74.2	28.423	0	242.95	39600000000	254	0	2.5544969722609885	0.010950013785592416	0.4286384582519531	6.562354422467494	Q88DU4	Q88DU4	4-hydroxy-tetrahydrodipicolinate reductase	590
accD	27.332447052001953	27.11147689819336	27.091440200805664	27.24445152282715	27.18895721435547	27.659488677978516				-1			21	21	21	71.4	71.4	71.4	32.51	0	323.31	39300000000	390	0	0.48279275828891877	0.4249945869416374	0.18584442138671875	1.1105789748023358	Q88LD9	Q88LD9	Acetyl-coenzyme A carboxylase carboxyl transferase subunit beta	1752
glnK	29.38071632385254	29.564563751220703	29.538898468017578	28.92025375366211	29.10149383544922	28.79265594482422				-1	+	LB_dRS_LB_wt	19	19	19	89.3	89.3	89.3	12.33	0	159.89	39000000000	324	0	2.194452187682782	0.019172072694731316	-0.5565916697184257	-5.228394137216905	Q88CE7	Q88CE7	Activator of NRII(GlnL/NtrB) phosphatase	251
yhgF	25.306608200073242	25.5638370513916	25.470727920532227	27.271419525146484	27.24445152282715	27.332447052001953				-1	+	LB_dRS_LB_wt	46	46	46	47.2	47.2	47.2	94.304	0	323.31	38700000000	497	0	4.679483578728611	0.0011625904161532163	1.8357149759928397	23.07032017113872	Q88R88	Q88R88	Transcriptional accessory protein	2770
purE	27.306608200073242	27.24445152282715	27.169973373413086	27.61806869506836	27.67303466796875	27.611047744750977				-1	+	LB_dRS_LB_wt	11	11	11	98.2	98.2	98.2	16.943	0	289.84	38700000000	286	0	3.0605999119070026	0.005558900219223496	0.393706003824871	8.929375613104728	Q88C47	Q88C47	N5-carboxyaminoimidazole ribonucleotide mutase	189
argJ	27.091440200805664	27.131240844726562	27.091440200805664	27.141021728515625	27.32388687133789	26.94279670715332				-1			18	18	18	64.9	64.9	64.9	42.236	0	323.31	38500000000	287	0	0.10109430899739036	0.8441369499167541	0.031194686889648438	0.281444229075407	P59612	P59612	Arginine biosynthesis bifunctional protein ArgJ	136
PP_2217	29.138582229614258	28.931568145751953	28.832435607910156	28.029600143432617	28.09647560119629	28.31094741821289				-1	+	LB_dRS_LB_wt	17	17	17	61.5	61.5	61.5	27.668	0	228.6	38400000000	279	0	2.572679323303691	0.010802217108118599	-0.8218542734781877	-6.636655770289929	Q88KS2	Q88KS2	Enoyl-CoA hydratase	1629
oprI	30.413368225097656	30.02168083190918	30.172359466552734	29.869678497314453	29.591564178466797	29.93999671936035				-1			4	4	4	32.5	32.5	32.5	8.8008	0	66.513	37700000000	103	0	1.2112919605100496	0.10908044653057526	-0.4020563761393241	-2.577703036360307	Q88KG8	Q88KG8	Major outer membrane lipoprotein	1589
ubiE	27.332447052001953	27.48615837097168	27.447267532348633	27.738924026489258	27.516530990600586	27.725984573364258				-1			18	18	18	80.1	80.1	80.1	28.397	0	263.46	37600000000	346	0	1.3058216182625924	0.09296704479029314	0.2385222117106096	2.787237166658155	Q88D17	Q88D17	Ubiquinone/menaquinone biosynthesis C-methyltransferase UbiE	397
cysS	26.40243148803711	26.372852325439453	26.476919174194336	26.440948486328125	26.42342185974121	26.29789161682129				-1			33	33	33	61.5	61.5	61.5	51.676	0	293.03	37500000000	475	0	0.21286049791094197	0.6914481650645821	-0.029980341593425663	-0.548463994783656	Q88IU4	Q88IU4	Cysteine--tRNA ligase	1391
PP_0759	27.997657775878906	27.874082565307617	27.8203125	27.832435607910156	27.75811767578125	27.92025375366211				-1			15	15	15	67.4	67.4	67.4	29.743	0	310.58	37500000000	307	0	0.3575330769170718	0.5343937347542933	-0.06041526794433594	-0.8585284857227972	Q88PT9	Q88PT9	Peptidase M48 domain-containing protein	2452
gbcA	28.520282745361328	28.600454330444336	28.662887573242188	28.55727767944336	29.275863647460938	28.48615837097168				-1			29	29	29	70.2	70.2	70.2	49.018	0	323.31	37400000000	236	1	0.2812869229260473	0.6122513969267136	0.178558349609375	0.6986578089680698	Q88R19	Q88R19	Glycine-betaine dioxygenase subunit	2729
PP_5382	22.205936431884766	22.47252082824707	21.510953903198242	21.66277503967285	22.904720306396484	22.183597564697266				-1			11	11	11	60.5	60.5	60.5	13.652	0	291.86	37300000000	186	7	NaN	NaN	0	NaN	Q88C01	Q88C01	Exported protein	164
ribAB-I	26.68645668029785	26.80193328857422	26.77705955505371	27.081315994262695	26.931568145751953	26.96499252319336				-1	+	LB_dRS_LB_wt	23	23	22	77.5	77.5	74.5	39.947	0	323.31	37200000000	406	0	1.8422292239495592	0.0359850610057216	0.23747571309407434	4.139668538050314	Q88QH7	Q88QH7	3,4-dihydroxy-2-butanone 4-phosphate synthase	2585
PP_3431	29.41538429260254	29.4052734375	29.46684455871582	26.68645668029785	27.131240844726562	26.885765075683594				-1	+	LB_dRS_LB_wt	19	19	19	89.5	89.5	89.5	25.246	0	323.31	37000000000	199	2	4.384367568343476	0.0015027901919626486	-2.528013229370117	-19.44125425520745	Q88HC9	Q88HC9	D-lactate dehydratase	1204
PP_4506	27.516530990600586	27.67976188659668	27.48615837097168	27.8203125	27.914562225341797	27.712928771972656				-1			15	15	15	72.4	72.4	72.4	19.994	0	182.68	36800000000	279	0	1.4189559130357656	0.07593327572921192	0.25511741638183594	3.0477917953345024	Q88EF9	Q88EF9	Putative NAD(P)H nitroreductase	719
leuC	26.68645668029785	27.06085205078125	27.24445152282715	27.22618865966797	27.462949752807617	27.508996963500977				-1			29	29	29	63.1	63.1	63.1	51.255	0	323.31	36800000000	397	0	1.0141166597801834	0.15780119661929037	0.40212504069010535	2.160804639134791	Q88LE8	Q88LE8	3-isopropylmalate dehydratase large subunit	1760
PP_2550	28.489990234375	28.645814895629883	28.76129150390625	29.07111930847168	28.973228454589844	28.817264556884766				-1			5	5	5	28.7	28.7	28.7	25.315	0	323.31	36700000000	180	0	1.389823863604113	0.07999406727523013	0.3215052286783866	2.9796111342013143	Q88JU7	Q88JU7	Probable transcriptional regulatory protein PP_2550	1482
rpmC	26.699752807617188	25.96499252319336	26.24081802368164	26.372852325439453	25.98685073852539	27.150737762451172				-1			6	6	6	84.4	84.4	84.4	7.3034	0	218.43	36400000000	135	0	0.1912586399610806	0.7190245932030658	0.20162582397460938	0.4992929773024943	Q88QM7	Q88QM7	Large ribosomal subunit protein uL29	2624
lpdV	28.70305824279785	28.662887573242188	28.611047744750977	28.662887573242188	28.841461181640625	28.841461181640625				-1			27	27	27	69.1	69.1	69.1	48.2	0	323.31	36200000000	270	6	0.8778664685939468	0.20209118621636066	0.12293879191080848	1.8852522875265028	Q88EP9	Q88EP9	Dihydrolipoyl dehydrogenase	761
ssb	28.786436080932617	28.826385498046875	29.000347137451172	29.453168869018555	29.355735778808594	29.235349655151367				-1	+	LB_dRS_LB_wt	10	10	10	57.5	57.5	57.5	20.059	0	174.08	35900000000	193	0	2.1985595059670637	0.01903921308856728	0.4770285288492815	5.242251396849513	Q88QK5	Q88QK5	Single-stranded DNA-binding protein	2604
PP_2304	25.997657775878906	25.871734619140625	25.888090133666992	26.461389541625977	26.327316284179688	26.76445770263672				-1	+	LB_dRS_LB_wt	46	46	46	74.3	74.3	74.3	68.579	0	323.31	35600000000	533	0	1.9412658693354161	0.030096642733218232	0.5985603332519531	4.427052804556723	Q88KI6	Q88KI6	Periplasmic chaperone PpiD	1602
hisA	26.280296325683594	26.26248550415039	26.391000747680664	26.1851806640625	26.14297103881836	26.133201599121094				-1	+	LB_dRS_LB_wt	19	19	19	75.1	75.1	75.1	25.907	0	171.72	35600000000	360	0	1.6587364493129177	0.04957580694055158	-0.15747642517089844	-3.641200223271914	Q88R42	Q88R42	1-(5-phosphoribosyl)-5-[(5-phosphoribosylamino)methylideneamino] imidazole-4-carboxamide isomerase	2744
zwfA	21.467620849609375	20.865140914916992	19.60783576965332	19.5731143951416	19.52037239074707	20.206575393676758				-1			30	30	30	69.1	69.1	69.1	55	0	323.31	35500000000	235	1	0.6770274502313862	0.2930672319148889	-0.8801784515380859	-1.490433682448173	Q88P31	Q88P31	Glucose-6-phosphate 1-dehydrogenase	2288
PP_2084	28.669660568237305	28.903112411499023	28.838459014892578	27.959474563598633	28.05569076538086	27.79575538635254				-1	+	LB_dRS_LB_wt	14	14	14	73.6	73.6	73.6	17.646	0	149.05	35400000000	217	0	2.9626347985126587	0.0064474932959872585	-0.8667704264322929	-8.418803870141325	Q88L51	Q88L51	Putative 4-hydroxy-4-methyl-2-oxoglutarate aldolase	1717
trpB	25.60964012145996	25.833642959594727	25.857568740844727	25.33415412902832	25.0019588470459	24.410539627075195				-1			25	25	25	77.5	77.5	77.5	44.046	0	323.31	35400000000	340	0	1.4094747623300679	0.07724485170582558	-0.8513997395833321	-3.025516249791451	Q88RP6	Q88RP6	Tryptophan synthase beta chain	2865
suhB	26.603994369506836	26.518033981323242	26.603994369506836	26.181392669677734	26.220664978027344	26.251691818237305				-1	+	LB_dRS_LB_wt	23	23	23	71	71	71	29.753	0	212.63	35300000000	342	0	3.278912098544825	0.004462543558187274	-0.3574244181315116	-10.171766958378509	Q88PL2	Q88PL2	Inositol-1-monophosphatase	2406
slyD	28.959474563598633	28.98685073852539	28.917409896850586	28.431413650512695	28.455129623413086	28.203031539916992				-1	+	LB_dRS_LB_wt	6	6	6	56.5	56.5	56.5	17.206	0	242.9	35200000000	180	0	2.6905531451142513	0.009309322840936045	-0.5913867950439453	-7.136280885637342	Q88PS2	Q88PS2	Peptidyl-prolyl cis-trans isomerase	2438
gltD	25.48615837097168	25.57830810546875	25.615264892578125	25.044269561767578	24.60964012145996	24.890411376953125				-1	+	LB_dRS_LB_wt	29	29	29	68	68	68	51.819	0	323.31	35100000000	340	0	2.2319090830074013	0.01818183528106728	-0.7118034362792969	-5.355847640138283	Q88CV5	Q88CV5	Glutamate synthase (NADPH) beta subunit	356
PP_0680	26.133201599121094	26.119415283203125	26.166147232055664	25.97158432006836	25.811763763427734	25.80685806274414				-1	+	LB_dRS_LB_wt	48	48	48	58.9	58.9	58.9	89.676	0	323.31	35100000000	503	0	2.1083635342107745	0.022178209131185168	-0.2761859893798828	-4.944488550891372	Q88Q18	Q88Q18	endopeptidase La	2500
elbB	28.09647560119629	28.07622718811035	28.091440200805664	27.61806869506836	27.575424194335938	27.391000747680664				-1	+	LB_dRS_LB_wt	12	12	12	52.5	52.5	52.5	23.391	0	175.84	35100000000	253	0	2.8791392935444757	0.0072201317348261525	-0.5598831176757812	-8.004812823555065	Q88CG1	Q88CG1	Glyoxalase	260
opdT-I	22.565448760986328	21.85016441345215	22.20226287841797	22.4030704498291	22.45526123046875	21.485483169555664				-1			25	25	21	54.8	54.8	51.7	49.397	0	323.31	34900000000	240	6	NaN	NaN	0	NaN	Q88RT3	Q88RT3	Tyrosine-specific outer membrane porin D	2887
pyrC	27.06085205078125	27.11147689819336	27.141021728515625	27.05051040649414	26.953935623168945	27.04009246826172				-1			23	23	23	63.5	63.5	63.5	38.414	0	264.52	34800000000	347	0	1.093452610949607	0.13516702581949738	-0.08960405985514441	-2.325606196951644	Q88NW7	Q88NW7	Dihydroorotase	2251
prfB	27.719470977783203	27.8203125	27.78331756591797	27.87993621826172	27.92025375366211	27.844457626342773				-1			26	26	26	56.9	56.9	56.9	40.99	0	229.56	34700000000	324	0	1.364313065540557	0.08413004285417655	0.10718218485514086	2.9205381671429587	A0A140FW22	A0A140FW22	Peptide chain release factor 2	14
hom	27.638927459716797	27.447267532348633	27.699752807617188	27.008384704589844	27.019031524658203	27.008384704589844				-1	+	LB_dRS_LB_wt	16	16	16	59.2	59.2	59.2	46.194	0	323.31	34700000000	292	0	2.8065350892341496	0.007851276173710668	-0.58338228861491	-7.659862844343107	Q88MU8	Q88MU8	Homoserine dehydrogenase	2024
hemB	27.77705955505371	27.814210891723633	27.808086395263672	28.42742347717285	28.455129623413086	28.345195770263672				-1	+	LB_dRS_LB_wt	17	17	17	58.6	58.6	58.6	35.225	0	323.31	34600000000	294	0	4.197008081228781	0.0016363340977029305	0.6094640096028634	17.43506509343429	Q88IT6	Q88IT6	Delta-aminolevulinic acid dehydratase	1385
tal	28.05051040649414	28.05051040649414	28.029600143432617	26.575424194335938	26.54037857055664	26.712928771972656				-1	+	LB_dRS_LB_wt	18	18	18	66.2	66.2	66.2	33.615	0	242.09	34600000000	235	0	4.951058234994504	0.0010070285753754774	-1.4339631398518868	-26.9967718449814	Q88KX1	Q88KX1	Transaldolase	1663
ompR	27.538898468017578	27.48615837097168	27.693119049072266	28.439363479614258	28.489990234375	28.474599838256836				-1	+	LB_dRS_LB_wt	20	20	20	76.8	76.8	76.8	27.492	0	212.84	34400000000	340	0	3.822923075682978	0.002499348823072122	0.8952592213948556	14.015849559280527	Q88R87	Q88R87	DNA-binding dual transcriptional regulator OmpR	2769
mmsA-I	27.745349884033203	27.77077293395996	27.808086395263672	27.603994369506836	27.568193435668945	27.36619758605957				-1			28	28	28	59.4	59.4	59.4	53.498	0	323.31	34300000000	319	0	1.5785860898709794	0.057102879179553215	-0.2619412740071603	-3.4360718027125654	Q88Q97	Q88Q97	methylmalonate-semialdehyde dehydrogenase (CoA acylating)	2533
pydA	27.808086395263672	28.68311309814453	28.106494903564453	27.150737762451172	28.07111930847168	27.029600143432617				-1			22	22	22	71.9	71.9	71.9	46.093	0	294.95	34200000000	186	6	0.8724039517769112	0.20384935096101572	-0.7820790608723946	-1.8743684842468349	Q88FQ0	Q88FQ0	Dihydrothymine dehydrogenase	964
folD2	27.008384704589844	27.05051040649414	26.98685073852539	27.29789161682129	27.04009246826172	27.332447052001953				-1			18	18	18	56	56	56	30.623	0	208.33	34100000000	295	0	1.0392542505259397	0.1504929907097982	0.20822842915853101	2.2126341506059357	Q88KM5	Q88KM5	Bifunctional protein FolD 2	1615
murF	27.959474563598633	27.981416702270508	27.98685073852539	27.37451171875	27.638927459716797	27.289119720458984				-1	+	LB_dRS_LB_wt	24	24	24	64.4	64.4	64.4	46.749	0	323.31	34100000000	402	0	2.1646188836910767	0.02021943372502176	-0.5417277018229179	-5.128606230400093	Q88N80	Q88N80	UDP-N-acetylmuramoyl-tripeptide--D-alanyl-D-alanine ligase	2112
cbpA	27.75811767578125	27.885765075683594	27.712928771972656	27.538898468017578	27.524024963378906	27.553621292114258				-1	+	LB_dRS_LB_wt	25	25	25	73.7	73.7	73.7	34.808	0	296.12	33900000000	312	0	2.0325378943016132	0.025581573258093907	-0.24675559997558594	-4.7043894334952885	Q88DH7	Q88DH7	Curved DNA-binding protein	516
hscA	25.30312728881836	24.97158432006836	25.069072723388672	24.895042419433594	24.945030212402344	25.048431396484375				-1			37	37	37	68.5	68.5	68.5	65.888	0	323.31	33900000000	411	0	0.6315940920598517	0.320941556337588	-0.15176010131835938	-1.4019412018225825	Q88PK4	Q88PK4	Chaperone protein HscA homolog	2398
thiG	27.659488677978516	27.439363479614258	27.32388687133789	28.266958236694336	28.31094741821289	28.844457626342773				-1	+	LB_dRS_LB_wt	15	15	15	50.4	50.4	50.4	28.917	0	98.408	33300000000	164	0	2.0501119441088984	0.024696021718847317	0.9998747507731132	4.759233570520747	Q88CS6	Q88CS6	Thiazole synthase	337
cysB	27.638927459716797	27.26248550415039	27.306608200073242	26.379478454589844	26.510507583618164	26.826385498046875				-1	+	LB_dRS_LB_wt	15	15	15	57.7	57.7	57.7	35.955	0	323.01	33300000000	251	0	2.019548858011418	0.026187297244913692	-0.8305498758951835	-4.664159170466725	Q88KG3	Q88KG3	Transcriptional dual regulator / CysB-O-acetyl-L-serine	1584
der	27.198354721069336	27.37451171875	27.34942054748535	27.24445152282715	27.169973373413086	27.207693099975586				-1			32	32	32	67.1	67.1	67.1	54.153	0	228.45	33000000000	367	0	0.7811199242678115	0.24160474450438238	-0.10005633036295691	-1.6939152998049656	Q88PJ3	Q88PJ3	GTPase Der	2388
nfuA	26.98685073852539	26.953935623168945	27.12139320373535	27.589780807495117	27.47846221923828	27.508996963500977				-1	+	LB_dRS_LB_wt	12	12	12	71.1	71.1	71.1	20.955	0	226.28	32700000000	203	0	2.933639245280458	0.006697277348286859	0.5050201416015625	8.272885357562345	Q88KB2	Q88KB2	Fe/S biogenesis protein NfuA	1548
cbcX	28.221588134765625	28.378652572631836	27.596904754638672	26.699752807617188	26.975963592529297	26.117435455322266				-1	+	LB_dRS_LB_wt	22	22	22	75.9	75.9	75.9	34.568	0	323.31	32600000000	235	0	1.8702929262717038	0.03421981531370732	-1.467997868855793	-4.219727666468583	Q88R38	Q88R38	Choline / betaine / carnitine ABC transporter-substrate binding protein	2741
argS	26.874082565307617	26.61806869506836	26.469175338745117	26.044269561767578	26.117435455322266	26.2642765045166				-1	+	LB_dRS_LB_wt	31	31	31	51	51	51	63.668	0	207.91	32500000000	309	0	1.717825120633692	0.044485545072579645	-0.5117816925048828	-3.797168575117208	Q88CU1	Q88CU1	Arginine--tRNA ligase	347
pyrC	27.24445152282715	27.357833862304688	27.462949752807617	27.975963592529297	27.975963592529297	27.914562225341797				-1	+	LB_dRS_LB_wt	19	19	19	63.8	63.8	63.8	44.116	0	179.15	32400000000	282	0	3.083435840678457	0.005460573402368705	0.6004180908203125	9.052406972282197	Q88D29	Q88D29	Dihydroorotase-like protein	407
PP_1184	28.081315994262695	28.280296325683594	27.745349884033203	26.073163986206055	26.2731990814209	25.855194091796875				-1	+	LB_dRS_LB_wt	24	24	24	87.5	87.5	87.5	28.722	0	323.31	32300000000	232	6	3.246159765051951	0.004670074401520043	-1.9684683481852225	-9.975636835794365	Q88NM3	Q88NM3	Dienelactone hydrolase family protein	2202
hflC	26.862306594848633	26.1851806640625	26.260692596435547	27.029600143432617	27.05051040649414	27.553621292114258				-1			23	23	23	62.3	62.3	62.3	33.001	0	164.9	32200000000	306	0	1.322997026853467	0.09036137442767449	0.7751839955647775	2.826077714778903	Q88DD6	Q88DD6	Protein HflC	487
bfr-II	21.5869197845459	21.422138214111328	22.20060157775879	21.042600631713867	20.643442153930664	23.707672119140625				-1			17	17	17	83.4	83.4	83.4	17.971	0	323.31	32100000000	200	1	0.020641040898573795	0.9682545310731236	0.061351776123046875	0.06193744122315856	Q88NX1	Q88NX1	Bacterioferritin	2254
ttgC	26.997657775878906	27.198354721069336	27.141021728515625	27.645814895629883	27.439363479614258	27.67976188659668				-1	+	LB_dRS_LB_wt	26	26	26	57.2	57.2	57.2	52.863	0	323.31	32000000000	397	0	2.113484927731102	0.022047668762424876	0.4759686787923165	4.96103539939135	Q88N32	Q88N32	Probable efflux pump outer membrane protein TtgC	2076
clpA	26.874082565307617	26.738924026489258	26.80193328857422	26.322168350219727	26.54037857055664	26.67303466796875				-1			47	47	47	60.8	60.8	60.8	83.31	0	323.31	31800000000	364	0	1.2566013739787643	0.10110186824707822	-0.2931194305419922	-2.6772648675467865	Q88FS5	Q88FS5	ATP-dependent serine protease	984
PP_5166	23.0657901763916	22.499601364135742	22.253955841064453	21.871070861816406	21.385744094848633	21.164228439331055				-1			15	15	15	67	67	67	30.296	0	195.02	31700000000	136	2	1.6266690827699173	0.05251715919434042	-1.1327679951985665	-3.5582638316398585	Q88CL4	Q88CL4	Sigma-54 dependent transcriptional regulator	298
pheS	26.92025375366211	26.77705955505371	26.826385498046875	26.738924026489258	26.61806869506836	26.738924026489258				-1			21	21	21	71.9	71.9	71.9	38.082	0	256.76	31700000000	335	0	1.1522688961186416	0.12171772090252213	-0.1425940195719413	-2.4502583795064767	Q88K23	Q88K23	Phenylalanine--tRNA ligase alpha subunit	1510
PP_1776	28.06085205078125	27.953935623168945	27.891571044921875	28.019031524658203	27.953935623168945	28.15557098388672				-1			13	13	13	40.6	40.6	40.6	52.988	0	286.01	31600000000	228	0	0.4064993303710296	0.48868035528685255	0.07405980428059777	0.958267200982313	Q88M00	Q88M00	mannose-1-phosphate guanylyltransferase	1872
cbpM	29.789548873901367	29.93999671936035	22.67975425720215	29.575424194335938	29.661190032958984	29.719470977783203				-1			5	5	5	80.2	80.2	80.2	11.557	0	101.75	31600000000	21	7	0.3831211550842105	0.5096606951017235	2.182261784871418	0.9108829945618898	Q88DH8	Q88DH8	Chaperone modulatory protein CbpM	517
pip	27.332447052001953	27.26248550415039	27.18895721435547	27.462949752807617	27.399173736572266	27.235349655151367				-1			20	20	20	72.8	72.8	72.8	40.676	0	323.31	31400000000	340	0	0.587384780884441	0.349645629032634	0.1045277913411482	1.315778912746431	Q88D01	Q88D01	Proline iminopeptidase	388
PP_3443	28.538898468017578	28.05051040649414	28.116443634033203	27.34942054748535	26.90884780883789	27.832435607910156				-1			29	29	29	53.4	53.4	53.4	59.98	0	323.31	31200000000	276	0	1.3269531878119831	0.08994677552773718	-0.8717161814371721	-2.8350592701519526	Q88HB7	Q88HB7	Glyceraldehyde-3-phosphate dehydrogenase	1198
glmM	26.61806869506836	26.54627799987793	26.67303466796875	27.439363479614258	27.31527328491211	27.340959548950195				-1	+	LB_dRS_LB_wt	30	30	30	62.6	62.6	62.6	47.743	0	176.06	31100000000	304	0	3.855367174780703	0.002455531405703207	0.7527383168538435	14.284504063129823	Q88DV3	Q88DV3	Phosphoglucosamine mutase	598
fadB	26.738924026489258	26.645814895629883	26.68645668029785	26.282066345214844	26.190841674804688	26.480005264282227				-1	+	LB_dRS_LB_wt	37	37	37	49.5	49.5	49.5	77.449	0	323.31	30600000000	451	0	1.8510887430687162	0.03538418320715682	-0.3727607727050781	-4.164827708950105	Q88L02	Q88L02	Fatty acid oxidation complex subunit alpha	1688
rdgC	26.997657775878906	26.751747131347656	26.603994369506836	27.17949676513672	27.34942054748535	27.732467651367188				-1			20	20	20	61.1	61.1	61.1	34.283	0	255.92	30600000000	297	0	1.4757292349156232	0.06830368587828223	0.6359952290852853	3.182962063913385	Q88M72	Q88M72	Recombination-associated protein RdgC	1912
rpmI	28.407302856445312	27.90884780883789	27.725984573364258	28.900236129760742	28.719470977783203	28.411348342895508				-1			3	3	3	28.1	28.1	28.1	7.3448	0	27.207	30500000000	73	0	1.251731709187225	0.10215359272048374	0.6629734039306641	2.6664891953703567	Q88K25	Q88K25	Large ribosomal subunit protein bL35	1512
PP_0202	28.79265594482422	28.489990234375	28.357833862304688	25.048431396484375	25.420211791992188	25.344350814819336				-1	+	LB_dRS_LB_wt	17	17	17	90.3	90.3	90.3	16.048	0	216.95	30000000000	176	0	4.353539731625131	0.001509254546277571	-3.275828679402668	-19.096255329415655	Q88RD0	Q88RD0	CBS domain-containing protein	2797
argB	27.431413650512695	27.289119720458984	27.391000747680664	27.289119720458984	27.280296325683594	27.652667999267578				-1			14	14	14	54.2	54.2	54.2	31.953	0	323.31	30000000000	212	0	0.10207352670066214	0.8428220936252897	0.0368499755859375	0.28394416025602304	P59300	P59300	Acetylglutamate kinase	126
PP_1487	28.63547134399414	28.34942054748535	28.568193435668945	28.51276969909668	28.443321228027344	29.153156280517578				-1			11	11	11	55.3	55.3	55.3	24.063	0	158.88	29800000000	193	0	0.31325412299563365	0.580707627140437	0.18538729349771899	0.7664832831996089	Q88MT1	Q88MT1	Tellurite resistance TerB family protein	2015
copB-II	18.95162582397461	21.158077239990234	19.22787857055664	18.037246704101562	18.561973571777344	18.74386215209961				-1			15	15	15	45.1	45.1	45.1	39.132	0	217.52	29700000000	260	0	0.852557467746458	0.21153801875950576	-1.331499735514324	-1.8349145119780763	Q88C04	Q88C04	Copper resistance protein B	166
pyrB	25.92025375366211	25.694448471069336	25.65676498413086	26.23717498779297	26.109485626220703	26.789548873901367				-1			27	27	27	90.4	90.4	90.4	36.343	0	323.31	29600000000	373	0	1.2985951868152041	0.09410885007996211	0.621580759684246	2.770968472458476	Q88D30	Q88D30	Aspartate carbamoyltransferase catalytic subunit	408
PP_4684	26.464508056640625	26.211410522460938	26.24263572692871	26.541854858398438	26.42342185974121	26.862306594848633				-1			24	24	24	56.7	56.7	56.7	58.01	0	323.31	29100000000	363	0	0.9228045363050098	0.18660044965969363	0.3030096689860038	1.9752256112243547	Q88DY4	Q88DY4	Aminoglycoside phosphotransferase domain-containing protein	621
speA	25.867029190063477	26.019031524658203	25.927053451538086	26.012653350830078	25.876426696777344	25.796993255615234				-1			37	37	37	63.1	63.1	63.1	71.042	0	323.31	29000000000	487	0	0.21372805892570404	0.690437304530463	-0.042346954345703125	-0.5504190433433592	Q88QC7	Q88QC7	Biosynthetic arginine decarboxylase	2552
PP_5024	27.925922393798828	27.77077293395996	27.76445770263672	27.05051040649414	26.92025375366211	27.26248550415039				-1	+	LB_dRS_LB_wt	20	20	20	69.9	69.9	69.9	29.848	0	243.11	28900000000	254	0	2.559104270047942	0.010874889533756772	-0.7426344553629534	-6.581113880446198	Q88D05	Q88D05	Amino acid ABC transporter, periplasmic amino acid-binding protein	392
gcvP2	27.706356048583984	27.659488677978516	27.568193435668945	26.04218292236328	26.276752471923828	26.248075485229492				-1	+	LB_dRS_LB_wt	34	34	34	49.9	49.9	49.9	104.04	0	323.31	28900000000	333	6	4.180845164534346	0.001657942495387575	-1.4556757609049455	-17.27182343122107	Q88CI9	Q88CI9	Glycine dehydrogenase (decarboxylating) 2	281
PP_0693	26.76445770263672	26.885765075683594	26.953935623168945	27.78331756591797	27.62505531311035	28.029600143432617				-1	+	LB_dRS_LB_wt	54	54	54	57.7	57.7	57.7	106.56	0	323.31	28800000000	353	0	2.71888020327057	0.008986019766801195	0.9446048736572266	7.261142836412537	Q88Q05	Q88Q05	Chromosome partitioning protein ParA	2490
acsA2	27.826385498046875	27.826385498046875	27.8203125	25.99118423461914	26.062911987304688	25.899660110473633				-1	+	LB_dRS_LB_wt	42	42	42	69.1	69.1	69.1	71.25	0	323.31	28800000000	325	5	5.583907782330958	0.0008904810963086965	-1.839775721232094	-38.90784872125046	Q88DW6	Q88DW6	Acetyl-coenzyme A synthetase 2	608
PP_5156	28.407302856445312	28.345195770263672	27.62505531311035	27.953935623168945	27.77705955505371	27.903112411499023				-1			8	8	8	44.3	44.3	44.3	16.687	0	117.82	28700000000	163	0	0.41042992065938955	0.48571027242584464	-0.24781545003255445	-0.9661960550481984	Q88CM4	Q88CM4	DUF4399 domain-containing protein	305
paaZ	26.519533157348633	26.632007598876953	26.119415283203125	29.136138916015625	29.058273315429688	28.04009246826172				-1	+	LB_dRS_LB_wt	30	30	30	56	56	56	72.88	0	323.31	28600000000	213	6	2.415143941531417	0.013648644994912142	2.3211828867594413	6.016073816501284	Q88HT3	Q88HT3	Oxepin-CoA hydrolase/3-oxo-5,6-dehydrosuberyl-CoA semialdehyde dehydrogenase	1263
PP_0750	27.553621292114258	27.357833862304688	27.41538429260254	27.22618865966797	27.17949676513672	27.814210891723633				-1			8	8	8	80.8	80.8	80.8	11.854	0	80.124	28300000000	166	0	0.05808034869699229	0.908369652555087	-0.03564771016438684	-0.1678826533064457	Q88PU8	Q88PU8	Aminopeptidase	2456
PP_0201	21.689342498779297	22.43317413330078	20.967205047607422	22.445594787597656	22.626741409301758	23.718164443969727				-1			13	13	13	81.6	81.6	81.6	18.267	0	134.83	28000000000	112	10	0.9965400848890575	0.16260440091629058	1.2335929870605469	2.124765168512298	Q88RD1	Q88RD1	YbaK/aminoacyl-tRNA synthetase-associated domain-containing protein	2798
hmgC	29.162790298461914	29.14588737487793	28.967742919921875	29.065994262695312	29.359928131103516	29.065994262695312				-1			9	9	9	45.2	45.2	45.2	22.876	0	144.94	27800000000	164	5	0.24429290329028347	0.6557902296159085	0.07183202107747277	0.6184112056240614	Q88E49	Q88E49	Maleylacetoacetate isomerase	659
ffh	25.67841911315918	25.720775604248047	25.63754653930664	26.89735221862793	26.953935623168945	27.12139320373535				-1	+	LB_dRS_LB_wt	30	30	30	67.7	67.7	67.7	49.138	0	323.31	27700000000	330	0	4.286668083926565	0.0015642776415951873	1.3119799296061174	18.36841225233764	Q88MV7	Q88MV7	Signal recognition particle protein	2032
gnuK	24.17188262939453	22.535640716552734	22.740983963012695	24.510507583618164	24.626449584960938	24.117435455322266				-1			17	17	17	93.9	93.9	93.9	19.012	0	248.79	27600000000	153	1	1.1105821126772306	0.13071866023682518	1.268628438313801	2.3616800306585315	Q88HE4	Q88HE4	Gluconokinase	1211
hisZ	26.975963592529297	27.008384704589844	26.96499252319336	27.306608200073242	27.141021728515625	27.091440200805664				-1			23	23	23	53.7	53.7	53.7	42.935	0	319.38	27600000000	301	0	1.382659193054307	0.08094854124779291	0.19657643636067945	2.9629616822975637	Q88DD7	Q88DD7	ATP phosphoribosyltransferase regulatory subunit	488
hutH	28.14588737487793	28.013717651367188	27.953935623168945	27.431413650512695	27.150737762451172	27.666278839111328				-1	+	LB_dRS_LB_wt	26	26	26	52.9	52.9	52.9	53.747	0	323.01	27500000000	220	0	1.755625627087128	0.04165606862466584	-0.6217034657796212	-3.899160538876689	Q88CZ7	Q88CZ7	Histidine ammonia-lyase	385
trpS	27.87993621826172	27.937192916870117	27.94279670715332	27.885765075683594	27.75811767578125	27.719470977783203				-1			21	21	21	53.2	53.2	53.2	49.297	0	219.94	27500000000	262	0	1.148870071372669	0.12247358334987024	-0.13219070434570312	-2.442993309037653	Q88NA1	Q88NA1	Tryptophan--tRNA ligase	2130
PP_5172	22.24644660949707	21.803876876831055	22.763568878173828	21.765851974487305	21.651138305664062	21.916433334350586				-1			7	7	7	86.7	86.7	86.7	6.7466	0	66.698	27500000000	98	7	NaN	NaN	0	NaN	Q88CK8	Q88CK8	DUF2292 domain-containing protein	293
bamB	26.399173736572266	26.455129623413086	26.461389541625977	26.77705955505371	26.838459014892578	26.632007598876953				-1	+	LB_dRS_LB_wt	23	23	23	72.4	72.4	72.4	40.736	0	295.02	27500000000	319	0	2.0722343071275464	0.02378163811349415	0.31061108907063684	4.828955312955158	Q88PJ4	Q88PJ4	Outer membrane protein assembly factor BamB	2389
secB	27.706356048583984	27.289119720458984	27.271419525146484	27.53148078918457	27.838459014892578	27.92025375366211				-1			8	8	8	68.3	68.3	68.3	17.754	0	323.31	27400000000	179	0	0.8573327016186477	0.20997365407636978	0.3410994211832694	1.8443950196491494	Q88CX7	Q88CX7	Protein-export protein SecB	369
trpA	25.787059783935547	25.710302352905273	25.75429916381836	24.615264892578125	24.76445770263672	24.749191284179688				-1	+	LB_dRS_LB_wt	15	15	15	71.4	71.4	71.4	28.482	0	156.67	27400000000	146	0	4.423147756747576	0.0014235021587965606	-1.0409158070882185	-19.88395746164989	Q88RP7	Q88RP7	Tryptophan synthase alpha chain	2866
map	27.008384704589844	27.07111930847168	27.141021728515625	27.17949676513672	27.06085205078125	26.931568145751953				-1			16	16	16	81.2	81.2	81.2	28.956	0	119.16	27300000000	230	0	0.06978158018824579	0.8890300707732047	-0.016202926635742188	-0.19955004310900584	Q88MI1	Q88MI1	Methionine aminopeptidase	1980
ilvH	26.352792739868164	25.213266372680664	25.694448471069336	25.52850341796875	26.012653350830078	26.213266372680664				-1			10	10	10	60.1	60.1	60.1	17.784	0	244.41	27300000000	167	0	0.1592611443110047	0.7595407076891452	0.16463851928710938	0.4245432200726141	Q88DY9	Q88DY9	Acetolactate synthase small subunit	625
sseA	26.89735221862793	26.89735221862793	26.77705955505371	26.67303466796875	26.68645668029785	26.77705955505371				-1			24	24	24	77.5	77.5	77.5	30.749	0	305.99	27200000000	374	0	1.3136386760501046	0.09158771312249771	-0.14507102966308594	-2.804884158927669	Q88CR2	Q88CR2	3-mercaptopyruvate sulfurtransferase	329
ispG	26.294389724731445	26.29789161682129	26.24263572692871	26.76445770263672	26.838459014892578	26.850431442260742				-1	+	LB_dRS_LB_wt	26	26	26	77.5	77.5	77.5	39.687	0	278.08	27200000000	326	0	4.124347893290981	0.0017240830938106487	0.5394770304361955	16.712869551967945	Q88PJ7	Q88PJ7	4-hydroxy-3-methylbut-2-en-1-yl diphosphate synthase (flavodoxin)	2392
glyQ	28.32388687133789	28.23990821838379	28.106494903564453	28.03485679626465	28.045310974121094	28.26248550415039				-1			14	14	14	57.8	57.8	57.8	36.023	0	304.12	27200000000	191	0	0.48747774324902665	0.42120742297949987	-0.10921223958333215	-1.1198402665466716	Q88RR8	Q88RR8	Glycine--tRNA ligase alpha subunit	2878
pvdJ	23.0657901763916	21.743040084838867	23.08537483215332	29.91170883178711	29.589780807495117	29.91170883178711				-1	+	LB_dRS_LB_wt	88	88	87	48.1	48.1	48.1	287.55	0	323.31	27100000000	345	4	4.016669743491157	0.0020123466569919573	7.172997792561848	15.696031264734577	Q88F78	Q88F78	Non-ribosomal peptide synthetase (Subunit of ferribactin synthase)	870
PP_1430	27.48615837097168	27.666278839111328	27.712928771972656	27.75811767578125	27.67303466796875	27.732467651367188				-1			21	21	21	55.1	55.1	55.1	52.617	0	298.78	27100000000	273	0	0.6054505848383303	0.3377068300287899	0.09941800435383996	1.351006656074655	Q88MY8	Q88MY8	Probable periplasmic serine endoprotease DegP-like	2049
fleQ	27.131240844726562	27.008384704589844	26.92025375366211	26.453561782836914	26.436189651489258	26.885765075683594				-1			26	26	26	66.6	66.6	66.6	55.551	0	237.99	26900000000	275	0	1.2614653517777576	0.10032270991281012	-0.42812093098958215	-2.6880464147981162	Q88ET0	Q88ET0	Transcriptional regulator FleQ	788
PP_0170	22.069324493408203	20.37517547607422	20.095067977905273	21.41245460510254	23.301456451416016	23.023149490356445				-1			16	16	16	46	46	46	36.957	0	212.48	26900000000	228	4	0.9508883454458884	0.17687813937929364	1.7324975331624373	2.0318825724935117	Q88RG0	Q88RG0	ABC transporter, periplasmic binding protein	2813
aroF-I	27.081315994262695	27.253496170043945	27.24445152282715	26.555084228515625	26.461389541625977	26.632007598876953				-1	+	LB_dRS_LB_wt	22	22	22	66.2	66.2	66.2	40.259	0	217.49	26900000000	234	0	3.0034847689031925	0.006020463129201363	-0.6435941060384103	-8.628362541227643	Q88KG6	Q88KG6	Phospho-2-dehydro-3-deoxyheptonate aldolase	1587
nuoB	27.04009246826172	27.141021728515625	27.169973373413086	27.632007598876953	27.699752807617188	27.632007598876953				-1	+	LB_dRS_LB_wt	16	16	16	68.9	68.9	68.9	25.523	0	147.83	26700000000	232	0	3.5363505451242054	0.003319820072143903	0.5375601450602225	11.845016844193873	Q88FH6	Q88FH6	NADH-quinone oxidoreductase subunit B	930
proA	26.516530990600586	26.659488677978516	26.826385498046875	26.67303466796875	26.632007598876953	26.467620849609375				-1			20	20	20	68.6	68.6	68.6	45.417	0	323.31	26600000000	269	0	0.2820897282995824	0.6117943082518537	-0.07658068339029711	-0.7003772172923894	Q88DL4	Q88DL4	Gamma-glutamyl phosphate reductase	535
lptE	27.06085205078125	26.826385498046875	26.751747131347656	27.29789161682129	26.98685073852539	27.524024963378906				-1			17	17	17	71.1	71.1	71.1	22.414	0	195.27	26600000000	283	0	1.0084369388136065	0.15929569776377805	0.3899275461832694	2.1491411313990865	Q88DN0	Q88DN0	LPS-assembly lipoprotein LptE	547
PP_0596	27.54627799987793	27.462949752807617	27.67303466796875	27.289119720458984	27.340959548950195	27.16038703918457				-1	+	LB_dRS_LB_wt	23	23	23	70.5	70.5	70.5	48.529	0	323.31	26600000000	262	0	1.6643409577327373	0.04903106339196797	-0.2972653706868478	-3.655816787844728	Q88Q98	Q88Q98	Omega-amino acid--pyruvate aminotransferase	2534
rpiA	28.535194396972656	28.340959548950195	28.419408798217773	28.89446449279785	28.874082565307617	29.032230377197266				-1	+	LB_dRS_LB_wt	9	9	9	62.5	62.5	62.5	23.496	0	189.61	26600000000	196	0	2.58205319919534	0.01073349627377184	0.501738230387371	6.675244106459401	Q88CN0	Q88CN0	Ribose-5-phosphate isomerase A	310
PP_2528	26.555084228515625	26.516530990600586	26.49228286743164	24.654033660888672	24.5869197845459	24.60964012145996				-1	+	LB_dRS_LB_wt	23	23	23	90.1	90.1	90.1	45.235	0	323.31	26500000000	328	0	6.623506623004562	0.0005025592730587703	-1.9044348398844413	-70.83865082892252	Q88JW9	Q88JW9	O-acetylhomoserine (Thiol)-lyase	1490
pgm	26.98685073852539	26.90884780883789	27.008384704589844	26.814210891723633	26.738924026489258	26.712928771972656				-1	+	LB_dRS_LB_wt	25	25	25	55.8	55.8	55.8	58.619	0	222.04	26300000000	338	0	2.113980630444506	0.022047668762424876	-0.21267318725585938	-4.962639237607012	Q88GY7	Q88GY7	Phosphoglucomutase	1145
apeB	27.638927459716797	27.568193435668945	27.67303466796875	27.508996963500977	27.68645668029785	27.575424194335938				-1			21	21	21	53.8	53.8	53.8	46.996	0	175.63	26300000000	292	0	0.23791009246426603	0.6626505900612197	-0.03642590840657434	-0.6043486531755601	Q88M44	Q88M44	Probable M18 family aminopeptidase 2	1900
PP_3126	29.07367515563965	29.141021728515625	28.94837760925293	23.337560653686523	24.282066345214844	22.21845054626465				-1	+	LB_dRS_LB_wt	10	10	10	58.4	58.4	58.4	19.527	0	139.39	26200000000	83	5	3.1886216938825482	0.004903069131740328	-5.774998982747398	-9.63962101380211	Q88I75	Q88I75	Polysaccharide exported protein	1320
PP_1816	28.53148078918457	28.508996963500977	28.116443634033203	26.850431442260742	27.407302856445312	27.10149383544922				-1	+	LB_dRS_LB_wt	18	18	18	65.5	65.5	65.5	35.802	0	265.4	25800000000	235	2	2.4186048527893407	0.01358420940394274	-1.2658977508544922	-6.029160372582827	Q88LW1	Q88LW1	Alcohol dehydrogenase, zinc-containing	1844
PP_3492	27.271419525146484	27.271419525146484	27.34942054748535	26.92025375366211	26.89735221862793	26.789548873901367				-1	+	LB_dRS_LB_wt	27	27	27	73.1	73.1	73.1	41.553	0	257.78	25700000000	329	0	3.0611456233470187	0.005558900219223496	-0.428368250528969	-8.932297640939378	Q88H69	Q88H69	Short-chain acyl-CoA dehydrogenase	1185
puuD	26.029600143432617	25.850431442260742	25.982505798339844	27.455129623413086	27.470727920532227	27.76445770263672				-1	+	LB_dRS_LB_wt	31	31	31	61	61	61	56.072	0	323.31	25700000000	265	0	3.8349815247298342	0.002499348823072122	1.6092592875162772	14.115124256442257	Q88IA0	Q88IA0	Uricase/urate oxidase	1331
rpmH	29.07367515563965	22.52391242980957	21.803485870361328	28.70305824279785	29.16518783569336	29.172359466552734				-1			3	3	3	22.7	22.7	22.7	5.1381	0	8.5215	25600000000	44	2	0.9159644549373442	0.1884475738564023	4.546510696411133	1.961478059391002	P0A161	P0A161	Large ribosomal subunit protein bL34	119
vacJ	26.26606559753418	26.49228286743164	26.433008193969727	26.885765075683594	26.850431442260742	27.019031524658203				-1	+	LB_dRS_LB_wt	12	12	12	55.7	55.7	55.7	26.061	0	240.88	25600000000	215	0	2.4461577010325826	0.012901452174790126	0.5212904612223319	6.134197676387811	Q88KX6	Q88KX6	VacJ lipoprotein	1667
proI	26.94279670715332	26.90884780883789	27.06085205078125	27.340959548950195	27.32388687133789	27.340959548950195				-1	+	LB_dRS_LB_wt	12	12	12	59.9	59.9	59.9	28.258	0	323.31	25600000000	151	0	2.847276531193387	0.007561829412994407	0.36443646748860914	7.851747174689857	Q88CT5	Q88CT5	Pyrroline-5-carboxylate reductase	344
PP_3128	28.198354721069336	27.874082565307617	27.850431442260742	26.751747131347656	26.659488677978516	26.874082565307617				-1	+	LB_dRS_LB_wt	18	18	18	90.7	90.7	90.7	29.623	0	260.55	25400000000	199	6	3.1554495946902836	0.005057142717147178	-1.2125167846679688	-9.450724977772937	Q88I73	Q88I73	Exopolysaccharide biosynthesis/transport protein	1318
PP_4545	27.68645668029785	27.79575538635254	27.693119049072266	27.699752807617188	27.645814895629883	27.47846221923828				-1			23	23	23	55.1	55.1	55.1	42.325	0	323.31	25300000000	266	0	0.7088431407944963	0.2765610181274362	-0.11710039774576586	-1.5524666045314766	Q88EC1	Q88EC1	Beta-ketodecanoyl-(Acyl-carrier-protein) synthase	698
PP_0396	29.306608200073242	29.282506942749023	29.399173736572266	27.75811767578125	28.00303077697754	28.019031524658203				-1	+	LB_dRS_LB_wt	28	28	28	56.7	56.7	56.7	48.751	0	299.83	25200000000	208	5	3.9741226680963093	0.0021977134901518965	-1.4027029673258475	-15.311080604851407	P59351	P59351	UPF0229 protein PP_0396	129
fabA	27.04009246826172	26.712928771972656	26.862306594848633	26.589780807495117	26.975963592529297	26.862306594848633				-1			18	18	18	67.8	67.8	67.8	18.79	0	123.32	25100000000	273	0	0.1574317685109011	0.7623512483361808	-0.06242561340332031	-0.42019326027321596	Q88FC4	Q88FC4	3-hydroxydecanoyl-[acyl-carrier-protein] dehydratase	904
ydcS	27.638927459716797	27.850431442260742	27.24445152282715	25.7233829498291	25.890411376953125	25.330739974975586				-1	+	LB_dRS_LB_wt	25	25	25	66.1	66.1	66.1	41.728	0	323.31	25100000000	210	6	2.866025150509476	0.007305960571981116	-1.9297587076822929	-7.941491209347672	Q88MT2	Q88MT2	Polyamine ABC transporter, periplasmic polyamine-binding protein	2016
mqo2	28.116443634033203	28.065994262695312	28.065994262695312	26.862306594848633	26.699752807617188	26.61806869506836				-1	+	LB_dRS_LB_wt	28	28	23	67.4	67.4	57.9	58.116	0	323.31	25100000000	307	0	4.289052533857708	0.0015642776415951873	-1.356101353963215	-18.393890759095342	Q88NF9	Q88NF9	Probable malate:quinone oxidoreductase 2	2158
PP_0886	28.212339401245117	28.26248550415039	28.169973373413086	28.853408813476562	28.798847198486328	28.859346389770508				-1	+	LB_dRS_LB_wt	16	16	16	60.1	60.1	60.1	25.634	0	201.36	24900000000	182	0	4.334511357943285	0.0015385525976566235	0.6222680409749373	18.886314286121575	Q88PG4	Q88PG4	DUF541 domain-containing protein	2371
petC	28.14588737487793	27.96499252319336	27.98685073852539	28.184234619140625	28.306608200073242	28.3195858001709				-1			14	14	14	64.1	64.1	64.1	29.032	0	302.95	24800000000	194	0	1.5334895534644362	0.062143321275290056	0.2375659942626953	3.323747695900486	Q88N93	Q88N93	Ubiquinol--cytochrome c reductase, cytochrome c1	2123
PP_0188	25.84565544128418	25.598325729370117	25.498384475708008	25.643062591552734	25.39754295349121	26.32560157775879				-1			22	22	22	61.3	61.3	61.3	40.556	0	311.39	24700000000	272	0	0.18159883867631205	0.7305606679729396	0.1412804921468087	0.4769812671873563	Q88RE3	Q88RE3	Uroporphyrin-III C-methyltransferase	2804
PP_5365	27.632007598876953	27.575424194335938	27.524024963378906	26.220664978027344	26.439363479614258	26.31527328491211				-1	+	LB_dRS_LB_wt	17	17	17	49.5	49.5	49.5	48.113	0	323.31	24700000000	174	3	4.226619018580035	0.0015842758280580683	-1.2520516713460275	-17.738053952183108	Q88C18	Q88C18	Fatty acid methyltransferase	172
PP_3662	26.98685073852539	26.738924026489258	26.826385498046875	26.308345794677734	26.371191024780273	26.410539627075195				-1	+	LB_dRS_LB_wt	26	26	26	74.4	74.4	74.4	50.729	0	243.46	24600000000	337	0	2.4662045848513188	0.012468401114205632	-0.48736127217610914	-6.211583861593973	Q88GQ6	Q88GQ6	AMP nucleosidase	1106
prpB	28.045310974121094	27.699752807617188	27.659488677978516	27.8203125	27.77077293395996	28.207693099975586				-1			14	14	14	56.4	56.4	56.4	31.811	0	221.14	24500000000	198	0	0.2874819494860643	0.6049204291051837	0.13140869140625	0.7119035568001695	Q88KF6	Q88KF6	2-methylisocitrate lyase	1577
algR	27.719470977783203	27.732467651367188	27.61806869506836	26.113466262817383	26.442529678344727	26.39263916015625				-1	+	LB_dRS_LB_wt	13	13	13	55.5	55.5	55.5	27.422	0	191.91	24400000000	161	3	3.6482660581948414	0.0030236269196796607	-1.3737907409667969	-12.651303670909758	Q88RE6	Q88RE6	Positive alginate biosynthesis regulatory protein	2807
nadE	27.17949676513672	26.738924026489258	26.645814895629883	26.543331146240234	26.632007598876953	27.05051040649414				-1			13	13	13	64.7	64.7	64.7	29.273	0	307.35	24300000000	172	0	0.19018105372520874	0.7204298983853696	-0.11279551188150805	-0.49681434116453216	Q88DF6	Q88DF6	NH(3)-dependent NAD(+) synthetase	502
rapA	26.129276275634766	26.016908645629883	26.008384704589844	25.654033660888672	25.63754653930664	25.779565811157227				-1	+	LB_dRS_LB_wt	44	44	44	55.5	55.5	55.5	105.99	0	323.31	24300000000	441	0	2.4319046638900277	0.013241501630155906	-0.3611412048339844	-6.07967212324564	Q88NR0	Q88NR0	RNA polymerase-associated protein RapA	2219
astB	27.611047744750977	27.603994369506836	27.54627799987793	27.091440200805664	27.18895721435547	26.975963592529297				-1	+	LB_dRS_LB_wt	26	26	26	69.9	69.9	69.9	48.861	0	323.31	24200000000	287	0	2.821772761742873	0.007764925537916757	-0.5016530354817696	-7.731131553929951	Q88EI5	Q88EI5	N-succinylarginine dihydrolase	738
phaA	27.826385498046875	27.814210891723633	27.596904754638672	26.216970443725586	25.42342185974121	26.2873592376709				-1	+	LB_dRS_LB_wt	35	35	34	73.9	73.9	71.9	62.241	0	323.31	24100000000	283	3	2.455505253104238	0.012713516063466596	-1.7699165344238281	-6.170179909484753	Q88D25	Q88D25	Poly(3-hydroxyalkanoate) polymerase 1	403
fadA	27.53148078918457	27.719470977783203	27.712928771972656	27.391000747680664	27.332447052001953	27.150737762451172				-1	+	LB_dRS_LB_wt	14	14	14	53.5	53.5	53.5	41.556	0	246.68	24000000000	256	0	1.7275140085715226	0.04389904922601217	-0.3632316589355469	-3.8231430296274387	Q88L01	Q88L01	3-ketoacyl-CoA thiolase	1687
yiaD	27.357833862304688	27.399173736572266	27.332447052001953	28.136138916015625	27.959474563598633	28.106494903564453				-1	+	LB_dRS_LB_wt	11	11	11	63.6	63.6	63.6	24.753	0	257.88	23900000000	225	0	3.5789437078286794	0.0031697190220858888	0.7042179107666016	12.145904468616125	Q88PS5	Q88PS5	OmpA/MotB domain-containing protein	2440
eco	27.280296325683594	27.280296325683594	26.80193328857422	25.82880973815918	25.79946517944336	25.455129623413086				-1	+	LB_dRS_LB_wt	14	14	14	74.2	74.2	74.2	17.382	0	323.31	23900000000	204	0	2.6932607026241104	0.00928393916205917	-1.426373799641926	-7.148133137867781	Q88IC7	Q88IC7	Ecotin	1343
speC	25.826385498046875	25.850431442260742	25.93606948852539	26.248075485229492	26.224349975585938	26.222509384155273				-1	+	LB_dRS_LB_wt	26	26	26	72.6	72.6	72.6	43.509	0	213.42	23800000000	269	0	3.3354818105483286	0.004222796213128611	0.3606828053792306	10.519072637137757	Q88PI6	Q88PI6	ornithine decarboxylase	2383
glgB	27.131240844726562	27.150737762451172	27.439363479614258	26.814210891723633	27.029600143432617	26.589780807495117				-1			35	35	35	55.4	55.4	55.4	82.876	0	323.31	23800000000	300	0	1.2486806841142384	0.10260794977881793	-0.42925008138020715	-2.659747210860892	Q88FN1	Q88FN1	1,4-alpha-glucan branching enzyme GlgB	953
leuD	26.502941131591797	26.89735221862793	26.98685073852539	26.68645668029785	27.141021728515625	26.874082565307617				-1			17	17	17	76.2	76.2	76.2	24.284	0	221.55	23700000000	213	0	0.20355403501415154	0.7030432284695085	0.10480562845866004	0.5273981531463361	Q88LE7	Q88LE7	3-isopropylmalate dehydratase small subunit	1759
rbsB	27.652667999267578	27.706356048583984	27.34942054748535	26.76445770263672	26.751747131347656	26.68645668029785				-1	+	LB_dRS_LB_wt	22	22	22	83.4	83.4	83.4	33.762	0	323.31	23600000000	234	0	2.7377361598067727	0.008780213524532447	-0.8352610270182304	-7.345322792610421	Q88K38	Q88K38	Ribose ABC transporter, periplasmic ribose-binding subunit	1523
ggt	27.447267532348633	27.41538429260254	27.24445152282715	26.220664978027344	26.568193435668945	26.127309799194336				-1	+	LB_dRS_LB_wt	33	33	33	61.4	61.4	61.4	59.835	0	323.31	23600000000	273	0	2.7000657304296287	0.009226614956358554	-1.0636450449625663	-7.1779984542901305	Q88E09	Q88E09	Glutathione hydrolase proenzyme	637
PP_0855	26.826385498046875	26.258895874023438	26.461389541625977	26.874082565307617	26.699752807617188	27.891571044921875				-1			17	17	17	77	77	77	22.514	0	280.21	23500000000	191	0	0.7184730248953631	0.27195336400426473	0.6395785013834612	1.5712634725480459	Q88PJ5	Q88PJ5	Ancillary SecYEG translocon subunit	2390
PP_4421	26.862306594848633	26.862306594848633	26.789548873901367	28.253496170043945	27.992263793945312	27.745349884033203				-1	+	LB_dRS_LB_wt	26	26	26	73.7	73.7	73.7	50.295	0	323.31	23400000000	218	1	2.8351345645154202	0.007641488858517828	1.158982594807945	7.794114836101581	Q88EN3	Q88EN3	Aminotransferase	758
rluB	26.36118507385254	26.420211791992188	26.332447052001953	26.152671813964844	25.850431442260742	26.190841674804688				-1			22	22	22	57.5	57.5	57.5	40.054	0	146.99	23400000000	292	0	1.2978131247302631	0.0941461025063139	-0.30663299560546875	-2.769210409135851	A0A140FWP7	A0A140FWP7	Pseudouridine synthase	66
pyrF	26.712928771972656	26.659488677978516	26.589780807495117	27.17949676513672	27.18895721435547	27.391000747680664				-1	+	LB_dRS_LB_wt	13	13	13	70.4	70.4	70.4	24.551	0	182.92	23300000000	249	0	2.818422978994698	0.007787063547465511	0.5990854899088554	7.715413446660494	Q88LW2	Q88LW2	Orotidine 5-phosphate decarboxylase	1845
dgcA	27.931568145751953	28.091440200805664	27.992263793945312	27.10149383544922	27.357833862304688	26.77705955505371				-1	+	LB_dRS_LB_wt	38	38	38	58.5	58.5	58.5	75.755	0	323.31	23200000000	259	3	2.219091603796174	0.018509005656920065	-0.9262949625651054	-5.3119592898413925	Q88R24	Q88R24	Dimethylglycine dehydrogenase subunit	2733
glgP	25.953935623168945	26.80193328857422	26.885765075683594	25.947261810302734	26.30138397216797	26.04635238647461				-1			42	42	42	54.3	54.3	54.3	92.003	0	289.1	23100000000	329	2	0.6416750513352436	0.3143957797210181	-0.44887860616048414	-1.4215745909972313	Q88CY8	Q88CY8	Alpha-1,4 glucan phosphorylase	376
PP_4923	26.68645668029785	26.68645668029785	26.50142478942871	25.048431396484375	24.867029190063477	24.931568145751953				-1	+	LB_dRS_LB_wt	27	27	27	70.9	70.9	70.9	52.637	0	323.31	23100000000	287	0	4.483476405917448	0.001359085604523445	-1.6757698059082031	-20.592432160888524	Q88DA4	Q88DA4	Outer membrane efflux protein	460
PP_3691	26.36118507385254	26.632007598876953	26.699752807617188	26.229860305786133	25.97377586364746	26.238996505737305				-1			81	81	81	43.7	43.7	43.7	245.28	0	323.31	23100000000	479	0	1.4346131878684438	0.07373137869563158	-0.41677093505859375	-3.0847620056483733	Q88GN0	Q88GN0	DNA helicase-related protein	1098
PP_3775	24.707672119140625	24.945030212402344	24.867029190063477	23.083751678466797	22.813232421875	21.206575393676758				-1	+	LB_dRS_LB_wt	22	22	22	77.7	77.7	77.7	41.164	0	323.31	23000000000	214	2	1.8598512284769044	0.034926591915573055	-2.472057342529297	-4.189815369616887	Q88GE9	Q88GE9	Sarcosine oxidase	1059
yqeF	28.03485679626465	27.874082565307617	27.732467651367188	28.019031524658203	28.091440200805664	28.065994262695312				-1			24	24	24	74.7	74.7	74.7	40.318	0	323.31	23000000000	185	1	0.9272456884535258	0.18525004971809653	0.17835299173990649	1.9841622937562944	Q88E32	Q88E32	Acetyl-CoA acetyltransferase	650
PP_1826	26.258895874023438	26.08537483215332	26.119415283203125	26.751747131347656	26.738924026489258	26.885765075683594				-1	+	LB_dRS_LB_wt	15	15	15	76	76	76	21.283	0	224.69	23000000000	222	0	3.0730555026320485	0.005509261679425987	0.6375834147135429	8.996289217475699	Q88LV1	Q88LV1	Hydrolase, isochorismatase family	1838
rpoZ	28.184234619140625	27.645814895629883	27.67303466796875	27.67303466796875	27.862306594848633	28.184234619140625				-1			7	7	7	98.9	98.9	98.9	9.7458	0	127.74	22900000000	170	0	0.1138188393176122	0.8251345915857061	0.0721638997395857	0.31366567374535015	Q88C82	Q88C82	DNA-directed RNA polymerase subunit omega	217
lepA	26.205829620361328	26.269636154174805	26.246265411376953	26.52252960205078	26.455129623413086	26.529993057250977				-1	+	LB_dRS_LB_wt	26	26	26	58.6	58.6	58.6	66.116	0	323.31	22900000000	343	0	3.0104171176144408	0.00595937476300045	0.26197369893392164	8.664394884111882	Q88MY7	Q88MY7	Elongation factor 4	2048
PP_5329	28.16518783569336	28.174741744995117	28.28471565246582	27.970487594604492	27.659488677978516	28.407302856445312				-1			20	20	20	80.7	80.7	80.7	34.955	0	323.31	22900000000	186	2	0.372351981169451	0.5191599014415226	-0.19578870137532434	-0.8889154497340024	Q88C54	Q88C54	Phosphate-binding protein	194
gloA	28.12139320373535	27.838459014892578	27.862306594848633	27.58262062072754	27.666278839111328	27.891571044921875				-1			9	9	9	85.1	85.1	85.1	19.811	0	114.04	22900000000	152	0	0.8133378456902717	0.22731487749824786	-0.2272294362386056	-1.7573256412341107	Q88GF8	Q88GF8	Lactoylglutathione lyase	1064
fklB-II	27.07111930847168	26.751747131347656	27.081315994262695	28.29789161682129	28.15557098388672	28.05569076538086				-1	+	LB_dRS_LB_wt	16	16	16	54.4	54.4	54.4	26.52	0	293.86	22900000000	202	0	3.131060051136855	0.005258688105224348	1.2016569773356132	9.314040635292764	Q88M60	Q88M60	Peptidyl-prolyl cis-trans isomerase	1909
atoA	27.61806869506836	27.862306594848633	27.808086395263672	29.257997512817383	30.340959548950195	28.46684455871582				-1			13	13	13	61.6	61.6	61.6	25.124	0	323.31	22800000000	133	5	1.3574650252243912	0.0852314728310809	1.5924466451009138	2.904779213284283	Q88I79	Q88I79	3-oxoadipate CoA-transferase	1323
PP_2867	27.081315994262695	26.92025375366211	26.975963592529297	27.357833862304688	27.37451171875	27.508996963500977				-1	+	LB_dRS_LB_wt	21	21	21	68	68	68	42.483	0	209.1	22700000000	214	0	2.480192595164401	0.012220959079184876	0.4212697347005232	6.266068115641815	Q88IY2	Q88IY2	Pyridine nucleotide-disulphide oxidoreductase family protein	1409
fdxA	27.832435607910156	27.868206024169922	27.981416702270508	28.589780807495117	28.844457626342773	28.431413650512695				-1	+	LB_dRS_LB_wt	3	3	3	24.3	24.3	24.3	12.047	0	63.678	22600000000	87	0	2.320706806242667	0.0158406251523544	0.7278645833333357	5.6679706912732675	P0A122	P0A122	Ferredoxin 1	105
fadD-I	26.224349975585938	26.394275665283203	26.399173736572266	26.464508056640625	26.456697463989258	26.49686050415039				-1			29	29	29	58.9	58.9	58.9	61.811	0	213.11	22600000000	384	0	1.0668873590875059	0.14278655029670545	0.1334222157796212	2.270017179082722	Q88EB7	Q88EB7	Long-chain-fatty-acid--CoA ligase	694
cpo	28.888669967651367	29.181867599487305	29.02432632446289	27.891571044921875	27.838459014892578	27.447267532348633				-1	+	LB_dRS_LB_wt	13	13	13	79.7	79.7	79.7	30.205	0	235.39	22500000000	150	6	2.873270160987479	0.0072201317348261525	-1.3058554331461565	-7.976417653391592	Q88FR2	Q88FR2	Non-heme chloroperoxidase	971
rmf	27.789548873901367	27.538898468017578	27.340959548950195	26.24445152282715	27.340959548950195	25.911136627197266				-1			7	7	7	78.9	78.9	78.9	8.1601	0	60.541	22500000000	95	6	1.1027225538078098	0.13282746415476102	-1.0576197306315116	-2.3451054107242872	A0A140FW57	A0A140FW57	Ribosome modulation factor	27
PP_2380	28.04009246826172	28.02432632446289	27.516530990600586	28.00303077697754	27.94279670715332	27.603994369506836				-1			9	9	9	76.9	76.9	76.9	16.876	0	161.32	22400000000	214	0	0.016224627226698016	0.9739369587385823	-0.0103759765625	-0.048916853418383366	Q88KB0	Q88KB0	Transporter	1546
PP_1291	27.216970443725586	27.382780075073242	27.332447052001953	26.48769187927246	26.699752807617188	26.529993057250977				-1	+	LB_dRS_LB_wt	18	18	18	54.3	54.3	54.3	51.856	0	323.31	22200000000	199	0	3.0888803456516136	0.005444152299364918	-0.7382532755533866	-9.081969780332743	Q88NC1	Q88NC1	PhoH family protein	2146
PP_4720	25.772031784057617	25.216970443725586	25.516530990600586	25.848045349121094	25.54037857055664	26.589780807495117				-1			10	10	10	74.5	74.5	74.5	11.611	0	50.881	22100000000	186	0	0.6312212323378276	0.3210083623676591	0.4908905029296875	1.4012149905017566	Q88DU9	Q88DU9	RNA binding protein	594
ppk	26.44884490966797	26.484621047973633	26.541854858398438	26.062911987304688	26.073163986206055	26.552154541015625				-1			34	34	34	55.3	55.3	55.3	81.731	0	323.31	22000000000	318	0	0.7347864197743619	0.2635245841050961	-0.2623634338378906	-1.603135281135492	Q88CG4	Q88CG4	Polyphosphate kinase	261
PP_2007	28.22618865966797	28.253496170043945	28.212339401245117	27.081315994262695	27.712928771972656	26.712928771972656				-1	+	LB_dRS_LB_wt	13	13	13	40	40	40	44.707	0	216.16	21900000000	133	5	1.6554666235205722	0.04982963424958572	-1.0616168975830078	-3.632689348981834	Q88LC8	Q88LC8	p-47-related protein	1743
ubiG	26.96499252319336	27.04009246826172	26.850431442260742	27.22618865966797	27.04009246826172	27.280296325683594				-1			18	18	18	69.8	69.8	69.8	26.084	0	323.31	21500000000	227	0	1.1863090657041626	0.11460500966255073	0.23035367329915601	2.523458011945431	Q88M10	Q88M10	Ubiquinone biosynthesis O-methyltransferase	1880
PP_5319	29.429420471191406	29.589780807495117	28.93999671936035	27.357833862304688	27.42342185974121	26.862306594848633				-1	+	LB_dRS_LB_wt	11	11	11	55.8	55.8	55.8	15.525	0	221.13	21500000000	167	6	2.874382636082309	0.0072201317348261525	-2.105211893717449	-7.981792875919399	Q88C64	Q88C64	Lipoprotein	202
rsfS	26.123367309570312	25.707672119140625	25.592634201049805	25.751747131347656	25.598325729370117	25.967191696166992				-1			14	14	14	88.5	88.5	88.5	15.616	0	279.05	21300000000	137	0	0.06376201869457294	0.8983299047178792	-0.035469690958656486	-0.18333719134332271	Q88DL6	Q88DL6	Ribosomal silencing factor RsfS	537
murC	26.603994369506836	26.575424194335938	26.68645668029785	26.632007598876953	26.699752807617188	26.575424194335938				-1			22	22	22	54.1	54.1	54.1	52.165	0	187.96	21300000000	351	0	0.10095828885043533	0.8441369499167541	0.013769785563148673	0.281096696313142	Q88N75	Q88N75	UDP-N-acetylmuramate--L-alanine ligase	2109
lptA	27.407302856445312	27.42342185974121	27.235349655151367	27.693119049072266	27.41538429260254	27.271419525146484				-1			10	10	10	64.4	64.4	64.4	18.745	0	225	21300000000	200	0	0.3102668533685356	0.5835894760845426	0.10461616516113281	0.7601980660961015	Q88P98	Q88P98	Lipopolysaccharide export system protein LptA	2332
metZ	26.04009246826172	26.133201599121094	26.33415412902832	26.645814895629883	26.632007598876953	26.67303466796875				-1	+	LB_dRS_LB_wt	18	18	18	55.3	55.3	55.3	43.284	0	277.24	21200000000	205	0	2.2712052166924366	0.017111466748596083	0.4811363220214844	5.492213277960152	Q88LD4	Q88LD4	O-succinylhomoserine sulfhydrylase	1748
PP_4054	28.02432632446289	26.508996963500977	26.444110870361328	24.675729751586914	25.06496810913086	25.57253646850586				-1			6	6	6	64.9	64.9	64.9	10.288	0	51.213	21200000000	66	2	1.5104802885627227	0.06461337984904764	-1.8880666097005232	-3.2672585476441256	Q88FN5	Q88FN5	DUF2934 domain-containing protein	955
bfr-I	24.569643020629883	22.279233932495117	22.267852783203125	20.795507431030273	21.082128524780273	24.267852783203125				-1			10	10	10	70.1	70.1	70.1	17.972	0	169.95	21100000000	102	0	0.2975542739929193	0.5963061671673201	-0.9904136657714844	-0.7333322826766081	Q88QK8	Q88QK8	Bacterioferritin	2606
dcd	27.560924530029297	27.693119049072266	27.8203125	28.17949676513672	28.106494903564453	28.029600143432617				-1	+	LB_dRS_LB_wt	13	13	13	84	84	84	21.233	0	234.37	21000000000	179	0	2.057928600467821	0.024351377737643582	0.41374524434407434	4.783781321468068	Q88NV4	Q88NV4	dCTP deaminase	2245
PP_0806	26.712928771972656	25.761924743652344	25.58118438720703	23.186391830444336	21.68531608581543	22.676332473754883				-1	+	LB_dRS_LB_wt	32	32	32	9.7	9.7	9.7	615.67	0	323.31	20900000000	244	6	2.4676214160651755	0.012454703111845239	-3.5026658376057966	-6.217084216826619	Q88PP2	Q88PP2	Surface adhesion protein	2422
uup	24.852813720703125	24.769512176513672	25.014781951904297	26.02538299560547	25.859939575195312	26.119415283203125				-1	+	LB_dRS_LB_wt	36	36	36	63.9	63.9	63.9	71.398	0	311.1	20800000000	319	0	3.369562591173047	0.003990459280573629	1.1225433349609375	10.733666570960988	Q88L06	Q88L06	ATP-binding protein Uup	1690
iscA	26.453561782836914	26.436189651489258	26.659488677978516	26.632007598876953	26.589780807495117	26.34942054748535				-1			9	9	9	78.5	78.5	78.5	11.639	0	323.31	20800000000	118	0	0.021516846324357044	0.9672339331183385	0.007322947184242423	0.06450527967990421	Q88PK6	Q88PK6	Iron-binding protein IscA	2400
bamD	26.433008193969727	26.659488677978516	26.467620849609375	26.603994369506836	26.384428024291992	26.838459014892578				-1			21	21	21	67.8	67.8	67.8	38.409	0	323.31	20700000000	292	0	0.23482394569198953	0.6658908889948237	0.08892122904459399	0.5975244555216284	Q88Q73	Q88Q73	Outer membrane protein assembly factor BamD	2521
hslV	26.874082565307617	27.008384704589844	26.885765075683594	27.611047744750977	27.77705955505371	27.41538429260254				-1	+	LB_dRS_LB_wt	11	11	11	73.3	73.3	73.3	18.766	0	88.911	20700000000	173	0	2.4117995735560247	0.013648644994912142	0.6784197489420585	6.003450497363197	Q88D28	Q88D28	ATP-dependent protease subunit HslV	406
PP_1663	26.80193328857422	26.80193328857422	26.558008193969727	26.77705955505371	26.68645668029785	26.467620849609375				-1			18	18	18	66.5	66.5	66.5	26.313	0	261.14	20600000000	245	0	0.24820787178715745	0.6506142589585755	-0.07691256205241004	-0.6270031724969632	Q88MB1	Q88MB1	Dehydrogenase	1926
ssuE	22.32889175415039	21.528932571411133	22.073259353637695	22.616994857788086	23.244813919067383	22.348407745361328				-1			12	12	12	92.4	92.4	92.4	21.571	0	148.69	20600000000	99	4	1.0033132816479995	0.16071910928314603	0.7597109476725272	2.1386340560796615	Q88R97	Q88R97	FMN reductase (NADPH)	2778
gltL	27.06085205078125	27.11147689819336	27.17949676513672	27.091440200805664	27.18895721435547	27.169973373413086				-1			19	19	19	61.3	61.3	61.3	28.148	0	274.1	20600000000	265	0	0.2920150977686524	0.6009036944740829	0.032848358154296875	0.721563880179268	Q88NY5	Q88NY5	Glutamate / aspartate ABC transporter-ATP binding subunit	2265
cspA-I	23.49228286743164	24.06085205078125	23.632007598876953	25.289119720458984	25.48922348022461	24.922523498535156				-1	+	LB_dRS_LB_wt	6	6	6	65.2	65.2	65.2	7.6725	0	59.721	20500000000	81	1	2.492974740629266	0.012025588276291297	1.5052413940429688	6.316208889989796	Q88MP8	Q88MP8	Major cold shock protein	1993
PP_1738	28.89446449279785	29.535194396972656	29.136138916015625	28.88285255432129	28.716203689575195	28.45904541015625				-1			17	17	17	58.1	58.1	58.1	48.919	0	77.936	20500000000	83	1	1.055068019168171	0.14614955287847048	-0.5025653839111328	-2.24541938713176	Q88M37	Q88M37	Serine/threonine protein kinase	1894
PP_1791	26.67303466796875	27.06085205078125	27.407302856445312	27.516530990600586	26.508996963500977	27.638927459716797				-1			23	23	23	56.6	56.6	56.6	58.534	0	323.31	20400000000	260	0	0.15700950155091578	0.7626972573378691	0.17442194620768348	0.41918793032386303	Q88LY5	Q88LY5	Homocitrate synthase	1859
kdsA2	26.850431442260742	26.826385498046875	26.862306594848633	27.169973373413086	27.280296325683594	27.29789161682129				-1	+	LB_dRS_LB_wt	19	19	18	80	80	77.1	30.469	0	121.42	20400000000	222	0	3.2050165776772546	0.004857951060938756	0.4030125935872384	9.734272899253432	Q88LX0	Q88LX0	2-dehydro-3-deoxyphosphooctonate aldolase 2	1848
pmbA	27.235349655151367	27.235349655151367	27.11147689819336	26.187068939208984	26.344350814819336	26.187068939208984				-1	+	LB_dRS_LB_wt	26	26	26	81.9	81.9	81.9	48.296	0	323.31	20300000000	264	0	3.8576716926535117	0.002455531405703207	-0.9545625050862618	-14.30377508390611	Q88PA8	Q88PA8	Regulatory protease	2340
PP_4364	28.04009246826172	28.150737762451172	28.091440200805664	25.725984573364258	26.04218292236328	25.498384475708008				-1	+	LB_dRS_LB_wt	12	12	12	68.3	68.3	68.3	11.458	0	89.56	20300000000	117	6	3.8852009665974907	0.0024131709907493828	-2.3385728200276716	-14.535938218548564	Q88ET9	Q88ET9	Anti-sigma F factor antagonist	794
ttg2D	27.560924530029297	27.67303466796875	27.431413650512695	27.61806869506836	27.719470977783203	27.62505531311035				-1			13	13	13	63.7	63.7	63.7	23.751	0	131.95	20300000000	192	0	0.5717171389406966	0.3604131181804473	0.09907404581705848	1.2851954262559049	Q88P91	Q88P91	Toluene tolerance protein	2326
PP_3392	29.445295333862305	29.172359466552734	29.59512710571289	28.716203689575195	29.118921279907227	29.38071632385254				-1			3	3	3	19.5	19.5	19.5	18.206	0	23.548	20300000000	14	12	0.6552749245259448	0.3051011177059189	-0.33231353759765625	-1.448060549368959	Q88HG6	Q88HG6	Gamma carbonic anhydrase family protein	1222
ycgR	25.5869197845459	25.10549545288086	25.089420318603516	25.80931282043457	25.549219131469727	25.917980194091797				-1			19	19	19	85	85	85	28.449	0	188.42	20200000000	240	0	1.1919103468888936	0.11351477360436543	0.49822552998860914	2.535580853094658	Q88EQ6	Q88EQ6	Flagellar brake protein YcgR	768
ycgM	28.198354721069336	28.370361328125	28.50142478942871	27.699752807617188	27.814210891723633	27.568193435668945				-1	+	LB_dRS_LB_wt	6	6	6	30.3	30.3	30.3	23.906	0	90.336	20200000000	112	0	2.375542106077686	0.01458216381543674	-0.662661234537758	-5.868006780418864	Q88CM7	Q88CM7	Isomerase/hydrolase	308
hisS	25.718164443969727	25.766986846923828	25.712928771972656	25.840862274169922	25.814210891723633	26.04009246826172				-1			30	30	30	63.2	63.2	63.2	47.738	0	283.42	20200000000	300	0	1.0620601644357268	0.14415510556321745	0.1656951904296875	2.2599612387799026	Q88PJ6	Q88PJ6	Histidine--tRNA ligase	2391
PP_2947	28.091440200805664	28.520282745361328	28.542593002319336	27.575424194335938	27.62505531311035	27.693119049072266				-1	+	LB_dRS_LB_wt	14	9	9	75.6	60.2	60.2	14.096	0	94.794	20100000000	143	0	2.125449677218455	0.021673117051580704	-0.7535724639892578	-4.999858916678515	Q88IQ2	Q88IQ2	Transcriptional regulator MvaT, P16 subunit	1366
ltaE	27.391000747680664	27.48615837097168	27.455129623413086	26.90884780883789	26.931568145751953	26.838459014892578				-1	+	LB_dRS_LB_wt	15	15	15	50.9	50.9	50.9	38.068	0	323.31	20100000000	202	0	3.809595745287499	0.002499348823072122	-0.5511379241943359	-13.906913738209758	Q88R13	Q88R13	L-threonine aldolase	2725
rlmL	26.109485626220703	26.103496551513672	26.18328857421875	25.749191284179688	25.68378257751465	25.859939575195312				-1	+	LB_dRS_LB_wt	36	36	36	59.3	59.3	59.3	82.359	0	320.79	20000000000	336	0	2.514400337771726	0.011620338641499887	-0.3677857716878279	-6.401020320921016	Q88L39	Q88L39	Ribosomal RNA large subunit methyltransferase K/L	1710
acd	27.868206024169922	28.05569076538086	28.065994262695312	27.997657775878906	27.89735221862793	27.666278839111328				-1			18	18	18	55.7	55.7	55.7	40.529	0	267.72	19800000000	146	1	0.5373811790648334	0.3837141534845076	-0.14286740620931226	-1.2180206197512018	Q88KS3	Q88KS3	Short-chain acyl-CoA dehydrogenase	1630
parC	25.629230499267578	25.640308380126953	25.88343620300293	25.982505798339844	25.904260635375977	26.0019588470459				-1			32	32	32	53.1	53.1	53.1	83.181	0	246.45	19800000000	319	0	1.3034385285828436	0.0933475368651455	0.24525006612142164	2.7818674183586043	Q88DB5	Q88DB5	DNA topoisomerase 4 subunit A	468
upp	27.29789161682129	27.18895721435547	27.169973373413086	26.96499252319336	27.029600143432617	27.131240844726562				-1			11	11	11	51.9	51.9	51.9	23	0	125.12	19800000000	158	0	1.3218589504436995	0.09048157952727108	-0.17699623107910156	-2.8234964206616864	Q88PV2	Q88PV2	Uracil phosphoribosyltransferase	2460
nuoI	26.751747131347656	26.862306594848633	26.94279670715332	27.271419525146484	27.391000747680664	27.150737762451172				-1	+	LB_dRS_LB_wt	17	17	17	73.1	73.1	73.1	20.517	0	244.12	19700000000	265	0	2.0370080599187577	0.025385895932797442	0.41876920064290246	4.718294464426976	Q88FH0	Q88FH0	NADH-quinone oxidoreductase subunit I	925
mqo3	27.008384704589844	27.16038703918457	27.04009246826172	23.620868682861328	23.504457473754883	22.963668823242188				-1	+	LB_dRS_LB_wt	28	23	23	59.6	52.1	52.1	59.67	0	226.79	19700000000	221	5	4.2370650534924215	0.001568679632164327	-3.706623077392578	-17.846166326200816	Q88IS4	Q88IS4	Probable malate:quinone oxidoreductase 3	1382
metF	26.98685073852539	26.931568145751953	27.05051040649414	27.611047744750977	27.603994369506836	27.50142478942871				-1	+	LB_dRS_LB_wt	20	20	20	52.2	52.2	52.2	32.979	0	230.08	19700000000	209	0	3.5303082247401054	0.003319820072143903	0.5825125376383475	11.802913219970083	Q88D51	Q88D51	Methylenetetrahydrofolate reductase	424
spuE	27.37451171875	27.470727920532227	27.16038703918457	27.029600143432617	27.04009246826172	26.850431442260742				-1			14	14	14	51.4	51.4	51.4	39.788	0	159.69	19600000000	151	0	1.5140079808413465	0.06421795366673833	-0.3618342081705741	-3.2758839307209247	Q88CK0	Q88CK0	Spermidine/putrescine ABC transporter-periplasmic subunit	288
PP_4760	26.94279670715332	26.862306594848633	26.725984573364258	26.48154640197754	26.838459014892578	26.34604263305664				-1			16	16	16	75.3	75.3	75.3	35.615	0	234.72	19600000000	263	0	0.8365359397746167	0.2174710915001656	-0.2883466084798165	-1.8031612298056923	Q88DR3	Q88DR3	Alcohol dehydrogenase, zinc-containing	570
PP_2130	26.885765075683594	26.190841674804688	26.521032333374023	24.552154541015625	24.238996505737305	24.534452438354492				-1	+	LB_dRS_LB_wt	40	40	40	63.8	63.8	63.8	75.337	0	298.19	19600000000	264	1	3.1276300085412245	0.005277735346797783	-2.090678532918293	-9.29496565016895	Q88L07	Q88L07	Soluble lytic transglycosylase	1691
ftsY	26.35951042175293	26.49228286743164	26.54037857055664	26.632007598876953	26.603994369506836	26.61806869506836				-1			25	25	25	48	48	48	51.68	0	161.46	19600000000	287	0	1.318288913347701	0.09085562649320612	0.1539662679036482	2.815406218905317	Q88CR9	Q88CR9	Signal recognition particle receptor FtsY	333
PP_0581	26.558008193969727	26.53593635559082	26.659488677978516	26.280296325683594	26.31354331970215	26.200227737426758				-1	+	LB_dRS_LB_wt	21	21	21	56	56	56	47.782	0	287.81	19500000000	229	3	2.4883539224285864	0.012099207713106167	-0.3197886149088518	-6.298043578515886	Q88QB3	Q88QB3	3-oxoacyl-(Acyl-carrier-protein) reductase	2545
PP_2111	27.77077293395996	28.013717651367188	27.75811767578125	28.05051040649414	28.05051040649414	28.32817268371582				-1			26	26	25	61.6	61.6	59.7	57.068	0	228.64	19500000000	294	0	1.1168809697972668	0.1295074945913105	0.2955284118652344	2.3749916367834576	Q88L25	Q88L25	Aerotaxis receptor	1704
rpsT	27.431413650512695	26.445690155029297	27.141021728515625	26.89735221862793	27.603994369506836	28.77391815185547				-1			7	7	7	45.7	45.7	45.7	10.069	0	33.971	19400000000	71	0	0.5346441156834312	0.38565710287635596	0.7523797353108748	1.2126547163303882	Q88Q95	Q88Q95	Small ribosomal subunit protein bS20	2531
PP_0370	28.997657775878906	28.917409896850586	29.00303077697754	27.868206024169922	27.959474563598633	27.77077293395996				-1	+	LB_dRS_LB_wt	33	28	27	52.7	49.7	48.1	63.592	0	259.87	19400000000	229	0	4.261916904129751	0.001568679632164327	-1.1065483093261719	-18.105974122109423	Q88QW4	Q88QW4	Acyl-CoA dehydrogenase family protein	2689
pyrH	26.814210891723633	26.874082565307617	26.632007598876953	27.391000747680664	27.611047744750977	27.666278839111328				-1	+	LB_dRS_LB_wt	14	14	14	68.8	68.8	68.8	26.483	0	156.88	19400000000	202	0	2.6678535259737415	0.009535230486242798	0.7826754252115897	7.037591116898302	Q88MH8	Q88MH8	Uridylate kinase	1977
PP_2770	22.6405029296875	23.090524673461914	22.367856979370117	22.17181396484375	21.033031463623047	22.14341163635254				-1			27	27	27	63.7	63.7	63.7	47.883	0	323.31	19400000000	164	13	NaN	NaN	0	NaN	Q88J79	Q88J79	Leucine-binding protein domain-containing protein	1431
PP_1666	29.445295333862305	29.981416702270508	29.664583206176758	28.235349655151367	28.091440200805664	28.868206024169922				-1	+	LB_dRS_LB_wt	15	15	15	63.7	63.7	63.7	37.789	0	162.59	19300000000	119	0	1.9853719422727878	0.02793284802708668	-1.2987664540608748	-4.559525558389784	Q88MA8	Q88MA8	DUF2066 domain-containing protein	1923
lptC	27.975963592529297	27.789548873901367	27.725984573364258	28.53148078918457	28.586204528808594	28.888669967651367				-1	+	LB_dRS_LB_wt	11	11	11	60.5	60.5	60.5	21.349	0	84.352	19300000000	108	0	2.477242950326181	0.012282770621918692	0.838286081949871	6.254545528688913	Q88P97	Q88P97	Lipopolysaccharide export system protein LptC	2331
aroC	26.32388687133789	26.276752471923828	26.434598922729492	26.558008193969727	26.504457473754883	26.52252960205078				-1	+	LB_dRS_LB_wt	18	18	18	62.8	62.8	62.8	38.987	0	262.67	19200000000	213	0	1.6860983114646229	0.04714046925730439	0.18325233459472656	3.71290829231246	Q88LU7	Q88LU7	Chorismate synthase	1835
lysA-II	26.431413650512695	26.48154640197754	26.356155395507812	26.095470428466797	26.031705856323242	26.06085205078125				-1	+	LB_dRS_LB_wt	26	26	26	70.8	70.8	70.8	45.213	0	217.17	19100000000	260	0	3.040998689837786	0.005710427490002221	-0.3603623708089181	-8.825001616136287	Q88CF4	Q88CF4	Diaminopimelate decarboxylase	256
PP_5392	28.538898468017578	28.72273063659668	28.33670997619629	26.534452438354492	26.789548873901367	26.109485626220703				-1	+	LB_dRS_LB_wt	21	21	21	59.4	59.4	59.4	35.319	0	219.26	19000000000	151	6	3.0795997927928216	0.005460573402368705	-2.054950714111328	-9.031631186013362	Q88BZ1	Q88BZ1	Beta-propeller fold lactonase family protein	158
fumC-I	27.76445770263672	27.868206024169922	27.693119049072266	28.126325607299805	27.68645668029785	28.019031524658203				-1			14	14	14	42.7	42.7	42.7	48.541	0	323.31	19000000000	125	6	0.522714739360075	0.39368901637255055	0.16867701212565223	1.1892447452278587	Q88PA6	Q88PA6	Fumarate hydratase class II	2339
PP_1689	26.235349655151367	26.36118507385254	26.2731990814209	26.131240844726562	25.895042419433594	25.733760833740234				-1			17	17	17	58.7	58.7	58.7	45.692	0	323.31	19000000000	258	0	1.41976663162093	0.07586322870409568	-0.36989657084147254	-3.049700426944484	Q88M85	Q88M85	Long-chain fatty acid transporter	1915
rpe	27.081315994262695	26.493810653686523	26.36786460876465	26.96499252319336	27.07111930847168	27.76445770263672				-1			14	14	14	79.9	79.9	79.9	24.081	0	142.82	18900000000	193	0	0.8636948494256304	0.20751426096375447	0.6191927591959612	1.8570382330955573	Q88QS3	Q88QS3	Ribulose-phosphate 3-epimerase	2663
prfC	25.69710350036621	25.947261810302734	25.831228256225586	26.07111930847168	25.978147506713867	25.929311752319336				-1			26	26	26	53.7	53.7	53.7	59.712	0	323.31	18800000000	287	0	0.9403441148788391	0.18054991285729274	0.1676616668701172	2.0105693767365413	Q88PH8	Q88PH8	Peptide chain release factor 3	2378
PP_1780	25.429819107055664	25.340959548950195	25.44884490966797	25.89735221862793	25.65676498413086	26.038000106811523				-1	+	LB_dRS_LB_wt	44	44	44	37.9	37.9	37.9	176.74	0	323.31	18800000000	443	0	1.769963941684707	0.040530942369930545	0.4574979146321638	3.938313253647479	Q88LZ6	Q88LZ6	Mannosyltransferase	1869
ssuB	22.049665451049805	21.730926513671875	22.16313362121582	22.00874137878418	21.53342628479004	20.864635467529297				-1			13	13	13	62.2	62.2	62.2	29.37	0	172.02	18700000000	151	7	NaN	NaN	0	NaN	Q88R93	Q88R93	Aliphatic sulfonates import ATP-binding protein SsuB	2774
cysM	25.733760833740234	25.57253646850586	25.871734619140625	26.24263572692871	26.150737762451172	26.2731990814209				-1	+	LB_dRS_LB_wt	25	25	25	76.9	76.9	76.9	32.305	0	268.28	18700000000	256	0	2.2098647658059494	0.01871629614921089	0.49618021647135535	5.280543172176788	Q88MC0	Q88MC0	Cysteine synthase	1934
PP_0017	27.36619758605957	27.37451171875	27.493810653686523	27.36619758605957	27.081315994262695	27.31527328491211				-1			11	10	10	87.4	81.5	81.5	13.492	0	279.05	18600000000	151	0	0.7446669436417007	0.2586483042731817	-0.1572443644205741	-1.6224594785802353	Q88RW2	Q88RW2	Transcriptional regulator	2898
sfnA	22.39604377746582	24.36452865600586	22.315185546875	24.759387969970703	22.18726921081543	27.169973373413086				-1			28	28	28	80.1	80.1	80.1	44.965	0	299.39	18600000000	167	6	0.45667195233374674	0.44669585086290114	1.6802908579508475	1.0587716389931492	Q88J87	Q88J87	Dibenzothiophene monooxygenase	1434
PP_1122	27.79575538635254	27.78331756591797	27.712928771972656	26.659488677978516	26.41538429260254	26.51502799987793				-1	+	LB_dRS_LB_wt	14	14	14	40.5	40.5	40.5	27.345	0	302.41	18500000000	225	6	4.088224565980924	0.0018337557737974407	-1.2340335845947266	-16.36478560852634	Q88NT2	Q88NT2	OmpA family protein	2233
ycaC-I	28.8203125	27.94837760925293	27.789548873901367	26.61806869506836	26.751747131347656	27.198354721069336				-1	+	LB_dRS_LB_wt	12	12	12	54.9	54.9	54.9	23.026	0	288.84	18500000000	131	4	1.6586125110856607	0.04957580694055158	-1.3300228118896484	-3.6408774044935304	Q88PY7	Q88PY7	Hydrolase	2479
PP_5252	27.67303466796875	26.543331146240234	27.280296325683594	26.89735221862793	27.719470977783203	27.29789161682129				-1			31	31	31	53.3	53.3	53.3	72.743	0	214.8	18400000000	186	1	0.12520912631254139	0.8080725451640668	0.13935089111328125	0.3420444113295022	Q88CC9	Q88CC9	Amidohydrolase 3 domain-containing protein	247
ligA	25.80193328857422	25.922523498535156	25.816654205322266	25.320446014404297	25.36786460876465	25.442529678344727				-1	+	LB_dRS_LB_wt	41	41	41	66.2	66.2	66.2	84.112	0	323.31	18300000000	376	0	3.0807909072911173	0.005460573402368705	-0.47009023030599195	-9.038077471149585	Q88F25	Q88F25	DNA ligase	841
PP_1756	26.22618865966797	25.5638370513916	25.461389541625977	25.253496170043945	24.967191696166992	26.251691818237305				-1			13	13	13	65.5	65.5	65.5	18.973	0	225.66	18200000000	179	0	0.22155272581448296	0.6807847215480383	-0.2596785227457694	-0.567986709709394	Q88M19	Q88M19	DUF2059 domain-containing protein	1886
PP_2364	26.874082565307617	26.850431442260742	26.94279670715332	25.24263572692871	25.296140670776367	25.02749252319336				-1	+	LB_dRS_LB_wt	15	15	15	56.8	56.8	56.8	42.461	0	226.67	18200000000	221	0	4.400498803565032	0.0014733986059877252	-1.7003472646077498	-19.62421430809262	Q88KC6	Q88KC6	Peptidase M14 carboxypeptidase A domain-containing protein	1554
srmB	26.103496551513672	25.787059783935547	25.782068252563477	25.796993255615234	25.867029190063477	26.337560653686523				-1			21	21	21	50.5	50.5	50.5	48.478	0	199.52	18200000000	235	0	0.21243632627525924	0.6917541020978845	0.10965283711751184	0.5475075901979817	Q88ED3	Q88ED3	ATP-dependent DEAD-box RNA helicase require for 50S ribosomal subunit biogenesis	706
PP_3491	27.992263793945312	28.019031524658203	27.94279670715332	27.150737762451172	27.10149383544922	27.12139320373535				-1	+	LB_dRS_LB_wt	17	17	17	65.8	65.8	65.8	39.381	0	281.3	18200000000	174	0	5.268766461476026	0.0010070285753754774	-0.8601557413736991	-32.437154004573124	Q88H70	Q88H70	3-hydroxyisobutyryl-CoA hydrolase	1186
oxyR	26.21881866455078	26.289119720458984	26.26606559753418	26.306608200073242	26.211410522460938	26.31007957458496				-1			20	20	20	79.2	79.2	79.2	33.763	0	217.07	18100000000	213	0	0.1785080813730106	0.7326982351136644	0.018031438191730587	0.4697974985081404	Q88C74	Q88C74	Oxidative and nitrosative stress transcriptional dual regulator	209
glyA1	28.203031539916992	28.03485679626465	28.07622718811035	27.340959548950195	27.666278839111328	27.29789161682129				-1	+	LB_dRS_LB_wt	22	19	19	70	68.1	68.1	44.555	0	323.31	18100000000	179	1	2.209905046778931	0.01871629614921089	-0.6696618398030587	-5.280680001990926	Q88R12	Q88R12	Serine hydroxymethyltransferase 1	2724
PP_5378	22.981199264526367	23.05092430114746	22.821043014526367	21.913421630859375	22.293336868286133	21.709850311279297				-1	+	LB_dRS_LB_wt	8	8	8	55.8	55.8	55.8	27.551	0	138.31	18000000000	95	1	2.221169557356695	0.01844743200527556	-0.978852589925129	-5.319054888961695	Q88C05	Q88C05	Metal-binding protein	167
PP_2772	26.255298614501953	23.022281646728516	22.17595100402832	22.553863525390625	21.889053344726562	23.129867553710938				-1			20	20	20	62.8	62.8	62.8	44.232	0	303.83	17900000000	151	6	0.42722079685929976	0.47082343071541777	-1.2935822804768868	-0.9999546480750976	Q88J77	Q88J77	Monooxygenase	1429
PP_1230	26.451990127563477	26.470727920532227	26.659488677978516	26.632007598876953	26.389360427856445	26.61806869506836				-1			20	20	20	58.8	58.8	58.8	53.328	0	305.44	17800000000	281	0	0.06455240941003595	0.8982204256251882	0.01907666524251539	0.18547530347918145	Q88NH9	Q88NH9	DUF945 domain-containing protein	2169
yfhM	25.426624298095703	25.52552032470703	25.589780807495117	26.14297103881836	26.30312728881836	26.372852325439453				-1	+	LB_dRS_LB_wt	71	71	71	53	53	53	178.47	0	304.21	17700000000	356	0	3.1011514189906673	0.005407308398301855	0.7590084075927734	9.148926980352414	Q88QC4	Q88QC4	Alpha-2-macroglobulin	2551
spuI	27.24445152282715	27.11147689819336	27.198354721069336	27.508996963500977	27.54627799987793	27.575424194335938				-1	+	LB_dRS_LB_wt	18	18	15	47.8	47.8	39.7	50.974	0	184.97	17600000000	233	0	2.9300331060873774	0.006697277348286859	0.35880533854166785	8.254899378363538	Q88CJ6	Q88CJ6	Glutamylpolyamine synthetase	284
PP_3191	28.193662643432617	28.203031539916992	28.12139320373535	27.61806869506836	27.856380462646484	27.891571044921875				-1	+	LB_dRS_LB_wt	15	15	15	41.4	41.4	41.4	36.931	0	176.74	17600000000	133	2	1.8916855898779412	0.03285143730627098	-0.3840223948160819	-4.28147794989791	Q88I11	Q88I11	Threonine ammonia-lyase / dehydratase	1287
spuB	27.560924530029297	27.508996963500977	27.516530990600586	28.10149383544922	27.992263793945312	28.235349655151367				-1	+	LB_dRS_LB_wt	25	25	20	63.1	63.1	54	50.877	0	218.99	17500000000	250	0	2.888994988579138	0.007146244746879642	0.5808849334716797	8.052700523918709	Q88CJ7	Q88CJ7	Glutamylpolyamine synthetase	285
pdxH	27.42342185974121	27.32388687133789	27.141021728515625	26.537418365478516	26.751747131347656	26.738924026489258				-1	+	LB_dRS_LB_wt	11	11	11	58.6	58.6	58.6	24.58	0	115.26	17400000000	209	0	2.3416038599907263	0.01536440408638893	-0.6200803120930978	-5.743529737958599	Q88NS5	Q88NS5	Pyridoxine/pyridoxamine 5-phosphate oxidase	2229
mdeA	28.407302856445312	28.340959548950195	28.00303077697754	27.399173736572266	27.719470977783203	27.34942054748535				-1	+	LB_dRS_LB_wt	18	18	18	71.6	71.6	71.6	43.093	0	323.31	17400000000	130	7	1.952491801496337	0.02967437700207798	-0.7610759735107422	-4.460500668685914	Q88NA4	Q88NA4	L-methionine gamma-lyase	2133
PP_0308	27.75811767578125	27.885765075683594	27.826385498046875	26.712928771972656	26.98685073852539	26.838459014892578				-1	+	LB_dRS_LB_wt	23	23	23	65.2	65.2	65.2	35.978	0	162.68	17400000000	145	4	3.4400674944039946	0.003688171123665939	-0.9773432413736955	-11.190811403181828	Q88R26	Q88R26	Dipeptidase	2735
serB	25.093456268310547	24.52850341796875	24.718164443969727	24.931568145751953	25.436189651489258	25.464508056640625				-1			19	19	19	43.9	43.9	43.9	45.033	0	205.74	17300000000	193	0	0.9715339781766484	0.17032247157222027	0.49738057454426965	2.0737628754618376	Q88DB8	Q88DB8	Phosphoserine phosphatase	471
proB	26.02538299560547	26.129276275634766	26.169973373413086	26.48154640197754	26.347732543945312	26.466066360473633				-1	+	LB_dRS_LB_wt	18	18	18	56.5	56.5	56.5	39.661	0	180.1	17300000000	203	0	2.23420642849508	0.018139182532759788	0.32357088724772254	5.36374445284873	Q88Q07	Q88Q07	Glutamate 5-kinase	2492
coaD	26.207693099975586	25.299638748168945	25.246265411376953	25.400802612304688	25.347732543945312	26.296140670776367				-1			11	11	11	80.7	80.7	80.7	17.993	0	132.72	17200000000	172	0	0.07800459704770109	0.8779974597503751	0.09702618916829309	0.22144124433141432	Q88CQ7	Q88CQ7	Phosphopantetheine adenylyltransferase	327
PP_1246	22.655628204345703	22.420406341552734	22.061786651611328	21.79153823852539	24.246265411376953	23.109485626220703				-1			24	24	24	47.3	47.3	47.3	65.952	0	249.41	17200000000	223	3	0.3864218954390241	0.507609750484621	0.6698226928710938	0.9175976529297899	Q88NG3	Q88NG3	Uncharacterized protein	2160
PP_0018	26.61806869506836	26.139070510864258	26.10149383544922	25.826385498046875	26.229860305786133	26.220664978027344				-1			13	13	13	62.9	62.9	62.9	31.236	0	123.57	17200000000	219	0	0.38303261125126886	0.5096606951017235	-0.19390741984049598	-0.9107027545846337	Q88RW1	Q88RW1	TIGR04255 family protein	2897
PP_3649	26.356155395507812	25.595481872558594	25.52252960205078	25.371191024780273	25.019031524658203	26.258895874023438				-1			14	14	14	55.2	55.2	55.2	28.178	0	108.53	17100000000	163	0	0.2378839896175594	0.6626505900612197	-0.27501614888508996	-0.6042910022537691	Q88GR9	Q88GR9	Transcriptional regulator, GntR family	1111
amn	26.044269561767578	26.035905838012695	26.168060302734375	25.871734619140625	25.694448471069336	25.516530990600586				-1			25	25	25	63.9	63.9	63.9	54.497	0	179.41	17100000000	241	0	1.6028527424224723	0.054842568172213904	-0.3885072072347029	-3.49742030699661	Q88DP5	Q88DP5	AMP nucleosidase	559
glgX	26.354475021362305	26.444110870361328	26.347732543945312	24.78456687927246	25.662208557128906	24.659488677978516				-1	+	LB_dRS_LB_wt	34	34	34	55	55	55	81.044	0	248.17	17100000000	211	4	1.8802250811251613	0.03360767710541943	-1.3466847737630196	-4.248318586422299	Q88FN4	Q88FN4	Glycogen debranching enzyme	954
ctpA	26.94279670715332	26.862306594848633	27.11147689819336	26.340959548950195	26.376169204711914	26.205829620361328				-1	+	LB_dRS_LB_wt	22	22	22	47.5	47.5	47.5	46.333	0	123.31	17100000000	204	0	2.747789626239763	0.008658004323599417	-0.6645406087239607	-7.390557340671722	Q88CX2	Q88CX2	Carboxy-terminal-processing protease	364
PP_2213	27.447267532348633	27.008384704589844	27.87993621826172	27.589780807495117	27.216970443725586	27.77077293395996				-1			25	25	25	64.9	64.9	64.9	61.223	0	323.31	17000000000	157	0	0.09623818885741647	0.8512151506134631	0.0806452433268241	0.2689947668174377	Q88KS6	Q88KS6	Acyl-CoA synthetase	1633
PP_0679	30.602224349975586	30.54811668395996	30.654376983642578	22.310693740844727	20.748220443725586	29.248981475830078				-1			2	2	2	24.6	24.6	24.6	18.133	0	120.21	17000000000	24	14	1.1696572309323792	0.11800286176267065	-6.498940785725914	-2.4875495782992045	Q88Q19	Q88Q19	DUF3015 domain-containing protein	2501
PP_1322	26.738924026489258	26.953935623168945	26.89735221862793	27.524024963378906	27.391000747680664	27.47846221923828				-1	+	LB_dRS_LB_wt	11	11	11	69.3	69.3	69.3	20.68	0	293.26	16900000000	216	0	2.8754425496302405	0.0072201317348261525	0.6010920206705705	7.986917172514019	Q88N90	Q88N90	Lipoprotein	2120
PP_1249	28.994964599609375	29.544437408447266	29.153156280517578	28.789548873901367	28.712928771972656	29.36619758605957				-1			2	2	2	49.2	49.2	49.2	6.7138	0	166.13	16900000000	56	6	0.4493265176259088	0.45267120570944214	-0.274627685546875	-1.0441453064596729	Q88NG0	Q88NG0	DUF4223 domain-containing protein	2159
trpC	26.280296325683594	25.54037857055664	25.575424194335938	25.271419525146484	25.235349655151367	25.867029190063477				-1			22	22	22	75.5	75.5	75.5	30.433	0	102.42	16900000000	171	0	0.46605315580843953	0.43847734447908254	-0.34076690673828125	-1.0774133961193668	Q88QR6	Q88QR6	Indole-3-glycerol phosphate synthase	2658
patD	26.98685073852539	27.081315994262695	27.091440200805664	25.82880973815918	26.107492446899414	25.93606948852539				-1	+	LB_dRS_LB_wt	21	21	20	69.8	69.8	68.1	50.917	0	282.23	16900000000	184	0	3.626541952586085	0.0030997458358103416	-1.0957450866699219	-12.490794117942688	Q88MT7	Q88MT7	Medium chain aldehyde dehydrogenase	2018
opdP	28.06085205078125	28.32388687133789	28.493810653686523	27.54627799987793	26.575424194335938	27.081315994262695				-1	+	LB_dRS_LB_wt	17	17	17	39.7	39.7	39.7	50.256	0	323.31	16900000000	149	4	1.7874641506263294	0.03937510366708644	-1.2251771291096993	-3.986453284982422	Q88PG7	Q88PG7	Glycine-glutamate dipeptide porin	2374
proC	26.332447052001953	26.10149383544922	26.093456268310547	22.85819435119629	22.736860275268555	23.158077239990234				-1	+	LB_dRS_LB_wt	12	12	12	53.8	53.8	53.8	27.714	0	115.81	16800000000	120	2	4.602279093671591	0.0012682392740727304	-3.2580884297688826	-22.061049693098372	Q88GE6	Q88GE6	Pyrroline-5-carboxylate reductase	1058
pyrD	25.73117446899414	25.691789627075195	25.73117446899414	26.751747131347656	26.57253646850586	26.975963592529297				-1	+	LB_dRS_LB_wt	18	18	18	65.3	65.3	65.3	35.545	0	153.39	16700000000	255	0	3.060704133952013	0.005558900219223496	1.0487028757731132	8.929933605085306	Q88L40	Q88L40	Dihydroorotate dehydrogenase (quinone)	1711
PP_2942	26.68645668029785	26.751747131347656	26.814210891723633	24.473827362060547	24.620868682861328	24.337560653686523				-1	+	LB_dRS_LB_wt	23	23	23	67.1	67.1	67.1	51.291	0	247.16	16600000000	184	6	4.841213957849337	0.0010070285753754774	-2.273386001586914	-25.33476856846574	Q88IQ7	Q88IQ7	Response regulator	1370
rsmH	27.16038703918457	27.019031524658203	27.235349655151367	26.166147232055664	26.233522415161133	26.519533157348633				-1	+	LB_dRS_LB_wt	15	15	15	57.1	57.1	57.1	34.314	0	191.61	16600000000	189	0	2.57032820623243	0.010825582266119781	-0.8318551381429025	-6.62700744217807	Q88N84	Q88N84	Ribosomal RNA small subunit methyltransferase H	2115
purK	26.80193328857422	26.789548873901367	26.76445770263672	26.885765075683594	26.98685073852539	27.18895721435547				-1			13	13	13	58.1	58.1	58.1	38.702	0	192.09	16600000000	173	0	1.2301931208468329	0.10543553059339907	0.2352110544840471	2.6190471667691604	Q88C48	Q88C48	N5-carboxyaminoimidazole ribonucleotide synthase	190
hldE	25.82880973815918	26.052583694458008	26.158462524414062	26.538898468017578	26.352792739868164	26.538898468017578				-1	+	LB_dRS_LB_wt	17	17	17	43.8	43.8	43.8	49.97	0	280.25	16600000000	222	0	1.800002436469132	0.03875459407297391	0.46357790629068774	4.021185508140007	Q88D93	Q88D93	Bifunctional protein HldE	454
obg	25.725984573364258	25.94279670715332	25.68645668029785	26.975963592529297	26.826385498046875	27.008384704589844				-1	+	LB_dRS_LB_wt	19	19	19	52.9	52.9	52.9	44.825	0	158	16600000000	189	0	3.533261347293424	0.003319820072143903	1.151831944783531	11.823473072870689	Q88Q08	Q88Q08	GTPase Obg	2493
ppx	26.278526306152344	26.02326774597168	25.969390869140625	26.382780075073242	26.357833862304688	26.659488677978516				-1			33	33	33	65.4	65.4	65.4	55.958	0	185.6	16500000000	272	0	1.2988817830339539	0.09410885007996211	0.3763058980305978	2.7716128618313585	Q88CG5	Q88CG5	Exopolyphosphatase	262
phhA	25.510507583618164	25.899660110473633	25.91570281982422	28.18895721435547	28.934383392333984	28.645814895629883				-1	+	LB_dRS_LB_wt	21	21	21	69.1	69.1	69.1	30.098	0	322.4	16500000000	163	1	3.4216641730145194	0.003711046545250961	2.8144283294677734	11.069740504605731	Q88EH3	Q88EH3	Phenylalanine-4-hydroxylase	728
cheA	26.49990463256836	26.337560653686523	26.31007957458496	26.431413650512695	26.304868698120117	26.61806869506836				-1			28	28	28	50.2	50.2	50.2	79.674	0	272.24	16400000000	286	0	0.25189019586479844	0.6458257748702152	0.06893539428710938	0.6350619127422013	Q88EW4	Q88EW4	Chemotaxis protein CheA	806
tldD	26.376169204711914	26.52701187133789	26.461389541625977	25.99980926513672	25.962787628173828	25.756845474243164				-1	+	LB_dRS_LB_wt	24	24	24	62.6	62.6	62.6	50.161	0	314.54	16400000000	247	0	2.4844122824914994	0.012188023857392706	-0.5483760833740234	-6.282583301845869	Q88PB0	Q88PB0	Protease involved in Microcin B17 maturation and in sensitivity to the DNA gyrase inhibitor LetD	2342
tgt	25.537418365478516	25.57253646850586	25.595481872558594	25.782068252563477	25.769512176513672	25.592634201049805				-1			21	21	21	73.9	73.9	73.9	41.335	0	199.21	16400000000	256	0	1.0837303817978428	0.13778960594089723	0.14625930786132812	2.3052125276641426	Q88PL7	Q88PL7	Queuine tRNA-ribosyltransferase	2410
pntAA	26.54775047302246	26.421817779541016	26.404056549072266	26.36452865600586	26.384428024291992	26.294389724731445				-1			17	17	17	58.4	58.4	58.4	38.932	0	172.43	16400000000	266	0	0.976451986855461	0.1686362588238751	-0.11009279886881629	-2.083769187249155	A0A140FVX4	A0A140FVX4	proton-translocating NAD(P)(+) transhydrogenase	1
PP_4881	26.154603958129883	26.30138397216797	26.019031524658203	25.899660110473633	26.24081802368164	25.725984573364258				-1			17	17	17	61.7	61.7	61.7	36.8	0	276.35	16400000000	195	0	0.5184014650722536	0.3973716762655676	-0.2028522491455078	-1.1807706868583965	Q88DE5	Q88DE5	Iron ABC transporter, periplasmic iron-binding protein	492
pdxJ	26.789548873901367	26.19647979736328	26.231691360473633	26.133201599121094	26.2731990814209	26.699752807617188				-1			15	15	15	74	74	74	26.737	0	211.84	16400000000	183	0	0.04971071584837411	0.921496333195069	-0.03718884785969934	-0.1448364515487852	Q88MY2	Q88MY2	Pyridoxine 5-phosphate synthase	2044
fdx	25.194602966308594	24.632007598876953	24.558008193969727	24.436189651489258	24.857568740844727	25.12533950805664				-1			9	9	9	99.1	99.1	99.1	12.502	0	169.22	16300000000	188	0	0.013382731410662652	0.9779902048834547	0.011493047078449337	0.04047372529844405	Q88PK3	Q88PK3	2Fe-2S ferredoxin	2397
dppA-IV	27.06085205078125	27.253496170043945	27.04009246826172	26.220664978027344	26.139070510864258	25.70503807067871				-1	+	LB_dRS_LB_wt	22	22	22	48.4	48.4	48.4	57.512	0	233.92	16200000000	195	0	2.4908034103059835	0.01205241486334712	-1.0965557098388672	-6.307667447284914	Q88C98	Q88C98	Periplasmic dipeptide transport protein	228
polA	25.917980194091797	25.632007598876953	25.675729751586914	25.320446014404297	25.36118507385254	25.470727920532227				-1			44	44	44	47.5	47.5	47.5	99.607	0	270.7	16200000000	301	0	1.6396304072543888	0.05135134390031254	-0.3577861785888672	-3.591644365349375	Q88RK6	Q88RK6	DNA polymerase I	2838
tpiA	26.344350814819336	26.53593635559082	26.508996963500977	27.029600143432617	27.05051040649414	26.838459014892578				-1	+	LB_dRS_LB_wt	16	16	16	64.1	64.1	64.1	25.99	0	85.774	16100000000	180	0	2.3159581111369567	0.015942478087761093	0.5097618103027344	5.650914428222058	Q88DV4	Q88DV4	Triosephosphate isomerase	599
rpoN	27.516530990600586	27.31527328491211	27.447267532348633	27.235349655151367	27.306608200073242	27.34942054748535				-1			18	18	18	50.3	50.3	50.3	56.215	0	203.54	16100000000	220	0	0.8888486181358752	0.19840042473692493	-0.1292311350504569	-1.9071671889327138	P0A171	P0A171	RNA polymerase sigma-54 factor	122
ddlB	26.458263397216797	26.255298614501953	26.394275665283203	26.394275665283203	26.38607406616211	26.51201629638672				-1			18	18	18	76.4	76.4	76.4	34.131	0	206.3	16100000000	204	0	0.3530908636105577	0.539109114970233	0.06150945027669508	0.8493816292874796	Q88N74	Q88N74	D-alanine--D-alanine ligase B	2108
ihfB	27.462949752807617	27.47846221923828	27.357833862304688	26.127309799194336	26.02538299560547	26.347732543945312				-1	+	LB_dRS_LB_wt	11	11	11	91	91	91	11.332	0	96.682	16100000000	222	0	3.6095405503938216	0.0031576523495157522	-1.2662734985351562	-12.366541878175777	P0A128	P0A128	Integration host factor subunit beta	108
hslO	25.962787628173828	25.736345291137695	26.093456268310547	25.864669799804688	26.04009246826172	25.95171546936035				-1			19	19	19	83.6	83.6	83.6	33.472	0	187.55	16000000000	192	0	0.06387824654645562	0.8983299047178792	0.021296183268226798	0.18365178177025226	Q88R81	Q88R81	33 kDa chaperonin	2764
prpD	27.235349655151367	27.575424194335938	27.58262062072754	25.394275665283203	25.982505798339844	25.495336532592773				-1	+	LB_dRS_LB_wt	35	35	35	67	67	67	54.86	0	244.93	15900000000	244	0	2.992471081213954	0.006142813735737693	-1.8404254913330078	-8.571398521071789	Q88KF2	Q88KF2	2-methylcitrate dehydratase	1573
PP_4780	26.337560653686523	25.911136627197266	26.194602966308594	27.48615837097168	27.455129623413086	27.306608200073242				-1	+	LB_dRS_LB_wt	34	34	34	82.7	82.7	82.7	59.803	0	323.31	15900000000	248	2	3.1206581509753786	0.005314583896962306	1.2681986490885393	9.256305587801956	Q88DP4	Q88DP4	Acyl-CoA dehydrogenase	558
ccoO-II	26.61806869506836	26.316999435424805	26.23717498779297	26.814210891723633	27.431413650512695	27.207693099975586				-1			13	13	7	54	54	32.7	22.637	0	117.67	15900000000	111	0	1.6216444148729658	0.052961051409523514	0.7603581746419259	3.5453744572276356	Q88F43	Q88F43	Cytochrome c oxidase subunit, cbb3-type	852
dadA2	26.712928771972656	26.826385498046875	26.90884780883789	27.94279670715332	28.169973373413086	28.357833862304688				-1	+	LB_dRS_LB_wt	23	23	23	61.5	61.5	61.5	47.399	0	170.99	15800000000	176	0	3.267026399557799	0.004568014834844078	1.3408139546712228	10.100178075856572	Q88CB1	Q88CB1	D-amino acid dehydrogenase 2	236
ycgB	27.05051040649414	27.008384704589844	27.12139320373535	26.01051902770996	25.975963592529297	25.9405574798584				-1	+	LB_dRS_LB_wt	23	23	23	46.6	46.6	46.6	61.329	0	293.88	15700000000	234	6	5.01695272413394	0.0010070285753754774	-1.0844160715738909	-28.045162114198828	Q88QU1	Q88QU1	Type IV piliation protein	2678
PP_0086	28.482315063476562	28.221588134765625	27.992263793945312	26.400802612304688	26.51352310180664	26.455129623413086				-1	+	LB_dRS_LB_wt	4	4	4	63.4	63.4	63.4	7.9589	0	323.31	15600000000	102	2	3.589801153504263	0.0031576523495157522	-1.7755705515543632	-12.223764109746662	Q88RP3	Q88RP3	Dodecin flavoprotein	2863
cysH	25.80931282043457	25.79946517944336	25.97158432006836	25.741497039794922	25.645814895629883	25.54037857055664				-1			19	19	19	69.7	69.7	69.7	27.896	0	126.56	15500000000	217	0	1.2673294556145047	0.09940828243813463	-0.2175572713216134	-2.70106953886394	Q88KG2	Q88KG2	Adenosine 5-phosphosulfate reductase	1583
hrpA	27.470727920532227	27.141021728515625	27.719470977783203	28.065994262695312	27.94837760925293	28.091440200805664				-1			39	39	39	38.2	38.2	38.2	146.95	0	182.28	15400000000	202	0	1.570107820794278	0.05787281470979928	0.591530481974285	3.414788990263181	Q88EC0	Q88EC0	ATP-dependent helicase HrpA	697
fadBA	28.493810653686523	28.57902717590332	28.53148078918457	27.937192916870117	27.808086395263672	28.150737762451172				-1	+	LB_dRS_LB_wt	11	11	11	61.2	61.2	61.2	26.03	0	234.15	15400000000	127	0	2.2829252815019183	0.016834138038627842	-0.5694338480631522	-5.533420754031129	Q88KS5	Q88KS5	3-hydroxyacyl-CoA dehydrogenase type-2	1632
ugpQ	25.80931282043457	25.876426696777344	25.945030212402344	25.476919174194336	25.194602966308594	25.344350814819336				-1	+	LB_dRS_LB_wt	19	19	19	81.1	81.1	81.1	26.252	0	184.12	15400000000	198	0	2.3975568247603642	0.013975962106172614	-0.5382989247639998	-5.949938391264148	Q88KY7	Q88KY7	Glycerophosphoryl diester phosphodiesterase	1676
lptB	26.11545181274414	25.769512176513672	25.819093704223633	26.575424194335938	26.17188262939453	27.150737762451172				-1			12	12	12	52.7	52.7	52.7	26.579	0	76.995	15400000000	161	0	1.1318838027483311	0.12598666961135882	0.7313289642333984	2.4068005806919146	Q88P99;Q88JI1	Q88P99	Lipopolysaccharide export system ATP-binding protein LptB	2333
fabZ	26.98685073852539	26.874082565307617	26.96499252319336	26.738924026489258	26.751747131347656	26.98685073852539				-1			11	11	11	87	87	87	16.583	0	125.89	15400000000	192	0	0.5919074435939381	0.3471345635281372	-0.1161346435546875	-1.3246012081036131	Q88MG9	Q88MG9	3-hydroxyacyl-[acyl-carrier-protein] dehydratase FabZ	1970
PP_4521	25.632007598876953	25.52850341796875	25.58118438720703	23.738924026489258	23.98468017578125	23.98468017578125				-1	+	LB_dRS_LB_wt	20	19	19	47.8	45.9	45.9	56.605	0	312.83	15400000000	132	6	4.36656275234009	0.0015077228254619058	-1.67780367533366	-19.241258048076492	Q88EE4	Q88EE4	Aerotaxis receptor	710
dsbA	27.05051040649414	26.98685073852539	26.45041847229004	25.82880973815918	26.135160446166992	26.16038703918457				-1			9	9	9	62.4	62.4	62.4	23.072	0	264.32	15300000000	188	0	1.6474407999824157	0.05054328796810783	-0.7878074645996094	-3.6118516668306677	Q88RK2	Q88RK2	Thiol:disulfide interchange protein	2835
PP_2105	27.141021728515625	26.021150588989258	26.014781951904297	24.60964012145996	24.69710350036621	26.98685073852539				-1			10	10	10	88.5	88.5	88.5	11.37	0	253.02	15300000000	105	0	0.4839820783303329	0.4240917102271991	-0.9611199696858712	-1.1129308524478292	Q88L30	Q88L30	DUF883 domain-containing protein	1705
gor	26.36118507385254	26.354475021362305	26.433008193969727	25.504457473754883	25.620868682861328	25.260692596435547				-1	+	LB_dRS_LB_wt	24	24	24	64.1	64.1	64.1	49.18	0	190.31	15300000000	265	0	2.9676483178688273	0.006409398035852048	-0.9208831787109375	-8.444270454526103	Q88GA5	Q88GA5	Glutathione reductase	1036
PP_1845	26.751747131347656	26.975963592529297	26.997657775878906	26.198354721069336	26.083345413208008	25.95171546936035				-1	+	LB_dRS_LB_wt	14	14	14	76.4	76.4	76.4	24.641	0	226.14	15300000000	192	0	2.842602265306824	0.007576083196688183	-0.830650965372719	-7.829515417210525	Q88LT2	Q88LT2	Enoyl-CoA hydratase/isomerase family protein	1829
nspC	26.589780807495117	26.440948486328125	26.40243148803711	26.16038703918457	26.30312728881836	26.255298614501953				-1			17	17	17	67.4	67.4	67.4	41.026	0	203.18	15200000000	164	0	1.548106006863901	0.06044934722485515	-0.2381159464518241	-3.3599175263801744	Q88IS0	Q88IS0	Carboxynorspermidine/carboxyspermidine decarboxylase	1379
pstS	27.48615837097168	27.357833862304688	27.48615837097168	27.885765075683594	27.431413650512695	27.914562225341797				-1			24	24	24	76.7	76.7	76.7	37.133	0	323.31	15100000000	169	3	0.861510271556506	0.20841111090488432	0.30053011576334754	1.852695338595016	Q88JJ3	Q88JJ3	Phosphate-binding protein PstS	1458
soxB	27.596904754638672	27.47846221923828	27.838459014892578	26.44884490966797	26.645814895629883	26.534452438354492				-1	+	LB_dRS_LB_wt	23	23	23	70.7	70.7	70.7	45.253	0	323.31	15100000000	152	4	3.0924445427255938	0.00543263204010654	-1.0949045817057304	-9.101371054587357	Q88R11	Q88R11	Sarcosine oxidase subunit beta	2723
msrA	27.75811767578125	27.814210891723633	27.885765075683594	26.94279670715332	26.89735221862793	26.862306594848633				-1	+	LB_dRS_LB_wt	13	13	13	94.1	94.1	94.1	24.564	0	220.38	14900000000	131	0	4.519907053643931	0.0013019394303796226	-0.9185460408528634	-21.032230183713253	Q88QZ8	Q88QZ8	Peptide methionine sulfoxide reductase MsrA	2714
PP_3249	26.560924530029297	26.814210891723633	26.50597381591797	26.220664978027344	25.9890193939209	25.759387969970703				-1	+	LB_dRS_LB_wt	16	16	16	63.7	63.7	63.7	32.784	0	304.02	14900000000	146	6	1.7549971811062282	0.041669570944609755	-0.6373456319173165	-3.897450396561632	Q88HV4	Q88HV4	Oxidoreductase	1265
gntZ	27.253496170043945	27.22618865966797	27.29789161682129	26.152671813964844	25.99980926513672	25.99980926513672				-1	+	LB_dRS_LB_wt	13	13	13	43.4	43.4	43.4	35.366	0	262.58	14900000000	196	0	4.593011069910222	0.0012682392740727304	-1.2084287007649763	-21.942859821001534	Q88FP6	Q88FP6	6-phosphogluconate dehydrogenase, decarboxylating	960
alaC	24.691789627075195	23.80931282043457	24.337560653686523	24.480005264282227	24.164228439331055	24.7023983001709				-1			20	20	20	57	57	57	44.996	0	138.79	14900000000	167	0	0.21979311988055358	0.682687510750277	0.16932296752929688	0.5640462134954723	Q88PN2	Q88PN2	Aminotransferase	2418
spuC-II	26.712928771972656	26.874082565307617	26.77705955505371	26.67303466796875	26.838459014892578	26.589780807495117				-1			15	11	11	47.7	36.6	36.6	49.871	0	176.68	14800000000	184	0	0.4318027551718558	0.46736360071969923	-0.08759880065917969	-1.009136855222635	Q88CJ8	Q88CJ8	Polyamine:pyruvate transaminase	286
PP_2099	27.68645668029785	27.12139320373535	26.874082565307617	27.693119049072266	27.693119049072266	28.06085205078125				-1			4	4	4	28.9	28.9	28.9	12.916	0	24.946	14800000000	84	0	1.0235991171302619	0.15506189474487903	0.5883858998616525	2.1803154972721233	Q88L36	Q88L36	DUF469 domain-containing protein	1708
argF	24.833642959594727	24.410539627075195	24.5869197845459	23.391000747680664	22.805381774902344	23.07561492919922				-1	+	LB_dRS_LB_wt	22	22	22	69.3	69.3	69.3	34.433	0	232.59	14700000000	205	0	2.7209737422963376	0.008962768054707596	-1.519701639811199	-7.270446881393952	Q88NX4	Q88NX4	Ornithine carbamoyltransferase	2257
ribA	26.38113021850586	26.01051902770996	25.814210891723633	26.19647979736328	26.081315994262695	26.01051902770996				-1			17	17	17	79.5	79.5	79.5	22.35	0	244.48	14700000000	229	0	0.05419060009466209	0.9138462758963082	0.027484893798828125	0.15721441691227153	Q88QH1	Q88QH1	GTP cyclohydrolase-2	2581
uvrA	25.052583694458008	25.014781951904297	25.01051902770996	24.993345260620117	24.953935623168945	24.823959350585938				-1			46	46	46	53.2	53.2	53.2	104.38	0	323.31	14700000000	372	0	0.9015343136135013	0.1935335005942703	-0.10221481323242188	-1.9325390722474225	Q88QK7	Q88QK7	UvrABC system protein A	2605
panC	26.76445770263672	26.725984573364258	26.850431442260742	27.019031524658203	27.091440200805664	27.04009246826172				-1	+	LB_dRS_LB_wt	14	14	14	57.5	57.5	57.5	31.189	0	88.988	14700000000	193	0	2.497499051560922	0.011973800034570374	0.2698968251546212	6.334037909127602	Q88DW8	Q88DW8	Pantothenate synthetase	610
prpE	26.575424194335938	27.091440200805664	27.150737762451172	26.659488677978516	26.659488677978516	26.456697463989258				-1			23	23	23	56	56	56	68.868	0	183.06	14600000000	165	5	0.8263076111949947	0.2218696806590507	-0.3473091125488281	-1.7829319799157424	Q88KD9	Q88KD9	Propionyl-CoA synthetase	1564
cc	28.340959548950195	28.23990821838379	28.045310974121094	27.738924026489258	28.212339401245117	28.05051040649414				-1			6	6	6	43.9	43.9	43.9	21.26	0	217.4	14600000000	129	0	0.5643230082970976	0.36613578951991094	-0.20813496907551965	-1.2707488914371974	Q88RK3	Q88RK3	Cytochrome c4	2836
aroB	26.340959548950195	26.395910263061523	26.442529678344727	26.67303466796875	26.712928771972656	26.814210891723633				-1	+	LB_dRS_LB_wt	19	19	19	63	63	63	39.485	0	136.04	14600000000	196	0	2.573096273167957	0.010802217108118599	0.3402582804361991	6.6383680798237465	Q88CV2	Q88CV2	3-dehydroquinate synthase	353
PP_3135	26.632007598876953	26.36452865600586	26.33415412902832	24.899660110473633	24.779565811157227	24.077245712280273				-1	+	LB_dRS_LB_wt	20	20	20	62.3	62.3	62.3	35.887	0	190.65	14500000000	184	5	2.611266808189348	0.010338489745872155	-1.8580729166666679	-6.79675158248961	Q88I66	Q88I66	Glycosyl transferase	1313
PP_5426	26.083345413208008	25.70503807067871	26.220664978027344	26.953935623168945	26.838459014892578	27.975963592529297				-1			12	12	12	58.2	58.2	58.2	23.757	0	69.3	14500000000	132	0	1.478157501986843	0.06807243855173678	1.253103256225586	3.1888131852700874	A0A140FVX0	A0A140FVX0	Uncharacterized protein	0
PP_4379	26.069072723388672	26.306608200073242	26.320446014404297	26.826385498046875	26.838459014892578	26.699752807617188				-1	+	LB_dRS_LB_wt	14	14	14	52.1	52.1	52.1	33.207	0	164.31	14500000000	172	0	2.407962280095571	0.013735901307715046	0.5561567942301444	5.988993883019633	Q88ES4	Q88ES4	Beta-ketoacyl-acyl-carrier-protein synthase I	783
PP_0919	26.789548873901367	26.48154640197754	26.49990463256836	27.18895721435547	27.12139320373535	27.856380462646484				-1			14	14	14	65.1	65.1	65.1	30.939	0	230.53	14500000000	168	0	1.454973574922416	0.07082533777587054	0.7985769907633475	3.133185560316144	Q88PD1	Q88PD1	ATPase	2356
PP_1686	27.937192916870117	28.141021728515625	27.738924026489258	26.158462524414062	26.177597045898438	25.552154541015625				-1	+	LB_dRS_LB_wt	10	10	10	57.9	57.9	57.9	22.309	0	186.26	14400000000	135	1	2.9545088957127947	0.006514521434764345	-1.9763081868489571	-8.377676288812799	Q88M88	Q88M88	Glutathione peroxidase	1916
livG	26.24988555908203	26.283832550048828	26.24263572692871	26.77705955505371	26.61806869506836	26.712928771972656				-1	+	LB_dRS_LB_wt	17	17	16	83.1	83.1	83.1	28.28	0	249.89	14300000000	234	0	3.122794943199181	0.005306127922563786	0.44390106201171875	9.26813858441435	Q88NR7	Q88NR7	Branched chain amino acid transporter-ATP binding subunit	2224
ttgA	26.04635238647461	25.826385498046875	26.035905838012695	27.67976188659668	27.53148078918457	27.575424194335938				-1	+	LB_dRS_LB_wt	21	21	21	64.6	64.6	64.6	41.249	0	323.31	14300000000	206	0	4.37562274160222	0.0015073675461725687	1.6260077158610002	19.342772334553967	Q88N30	Q88N30	Probable efflux pump periplasmic linker TtgA	2074
hisP	28.36619758605957	28.271419525146484	28.38689613342285	28.37451171875	28.150737762451172	28.607524871826172				-1			17	17	17	61.4	61.4	61.4	28	0	57.964	14300000000	125	0	0.09438483872621493	0.8539963189652343	0.0360870361328125	0.26422029692280163	Q88EI0	Q88EI0	Histidine lysine / arginine / ornithine ABC transporter-ATP binding subunit	733
PP_3134	27.808086395263672	27.54627799987793	27.169973373413086	26.02326774597168	26.021150588989258	25.899660110473633				-1	+	LB_dRS_LB_wt	13	13	13	62.3	62.3	62.3	25.699	0	219.78	14300000000	151	2	2.888552664972379	0.007146244746879642	-1.526753107706707	-8.050545790128195	Q88I67	Q88I67	Transferase	1314
ispB	26.067020416259766	25.152671813964844	25.384428024291992	26.632007598876953	26.632007598876953	27.12139320373535				-1	+	LB_dRS_LB_wt	18	18	18	64.3	64.3	64.3	35.269	0	151.85	14200000000	182	0	1.7734910209534127	0.040370726096469974	1.2604293823242188	3.9479842377279284	Q88Q11	Q88Q11	Octaprenyl diphosphate synthase	2496
ydfG	26.862306594848633	26.90884780883789	27.019031524658203	26.36452865600586	26.32560157775879	26.322168350219727				-1	+	LB_dRS_LB_wt	10	10	10	50.4	50.4	50.4	27.4	0	323.31	14200000000	161	0	3.592171356482811	0.0031576523495157522	-0.592629114786785	-12.240824401080788	Q88DG3	Q88DG3	3-hydroxy acid dehydrogenase, NADP-dependent / malonic semialdehyde reductase	508
cspD	28.524024963378906	28.447267532348633	28.399173736572266	26.603994369506836	26.738924026489258	26.458263397216797				-1	+	LB_dRS_LB_wt	8	8	8	81.8	81.8	81.8	9.2713	0	135.75	14100000000	80	1	4.509089056487614	0.0013080816490778505	-1.8564281463623047	-20.900676445981397	Q88FS3	Q88FS3	Cold shock-like protein CspD	982
PP_3593	28.131240844726562	28.353633880615234	27.891571044921875	27.937192916870117	27.560924530029297	27.462949752807617				-1			18	18	18	71.2	71.2	71.2	27.259	0	281.86	14100000000	155	2	1.1279539362116058	0.12696051378990186	-0.4717928568522112	-2.3984543529400866	Q88GX4	Q88GX4	Amino acid ABC transporter, periplasmic binding protein	1137
PP_3629	29.081315994262695	29.19601058959961	29.128786087036133	27.455129623413086	27.745349884033203	27.34942054748535				-1	+	LB_dRS_LB_wt	8	8	8	47.8	47.8	47.8	17.307	0	173.26	14100000000	102	5	3.7161959897834143	0.002820698237230619	-1.6187375386556013	-13.1660859656904	Q88GT8	Q88GT8	PhnB-like domain-containing protein	1121
PP_4593	27.07111930847168	25.420211791992188	26.400802612304688	24.82880973815918	25.289119720458984	26.447267532348633				-1			7	7	7	88.5	88.5	88.5	8.847	0	283.52	14000000000	89	2	0.4985178598530259	0.41316659793099453	-0.7756455739339181	-1.1416311918200652	Q88E73	Q88E73	DUF465 domain-containing protein	666
mdh	27.50142478942871	27.008384704589844	27.725984573364258	25.141021728515625	25.069072723388672	24.774547576904297				-1	+	LB_dRS_LB_wt	16	16	16	78.4	78.4	78.4	29.433	0	286.61	14000000000	113	3	3.2638801239101505	0.00458289670270185	-2.4170506795247384	-10.081306933293552	Q88Q44	Q88Q44	Probable malate dehydrogenase	2509
PP_2370	26.099489212036133	25.857568740844727	25.82880973815918	26.248075485229492	26.211410522460938	26.645814895629883				-1			7	7	7	31.1	31.1	31.1	19.076	0	99.102	14000000000	137	0	1.2627286275815954	0.10011814795959141	0.4398110707600935	2.690849637630272	Q88KC0	Q88KC0	DUF934 domain-containing protein	1552
livF-I	26.61806869506836	26.48154640197754	26.645814895629883	26.96499252319336	26.838459014892578	26.98685073852539				-1	+	LB_dRS_LB_wt	18	18	18	89.7	89.7	89.7	25.545	0	321.64	13900000000	207	0	2.147289447160386	0.02080971677510233	0.3482907613118478	5.071331002059545	Q88NR8	Q88NR8	High-affinity branched-chain amino acid transport ATP-binding protein	2225
dapC	25.69710350036621	25.516530990600586	25.61806869506836	25.76445770263672	25.7023983001709	25.80685806274414				-1			21	21	21	63.3	63.3	63.3	43.758	0	221.95	13900000000	278	0	1.1466707641605296	0.12289456580316077	0.1473369598388672	2.4382963857867095	Q88MI3	Q88MI3	N-succinyl-L,L-diaminopimelate aminotransferase alternative	1982
dnaA	26.2642765045166	26.23717498779297	25.945030212402344	26.166147232055664	26.073163986206055	26.552154541015625				-1			25	25	25	56.7	56.7	56.7	56.473	0	148.49	13900000000	174	0	0.25568918597989343	0.6419540671122718	0.11499468485514086	0.6433534145627118	P0A116	P0A116	Chromosomal replication initiator protein DnaA	102
hisG	26.603994369506836	26.356155395507812	26.502941131591797	26.202096939086914	26.320446014404297	26.57398223876953				-1			11	11	11	64.9	64.9	64.9	22.938	0	147.59	13900000000	156	0	0.3932327684501774	0.5011774879482972	-0.12218856811523438	-0.9314267753326685	Q88P87	Q88P87	ATP phosphoribosyltransferase	2322
PP_3904	28.68311309814453	28.70305824279785	28.817264556884766	27.874082565307617	27.850431442260742	27.589780807495117				-1	+	LB_dRS_LB_wt	2	2	2	17.9	17.9	17.9	8.9762	0	5.6425	13800000000	49	0	3.183481155487338	0.004910359983990932	-0.9630470275878906	-9.610120411968886	Q88G22	Q88G22	Transcriptional regulator	1015
fruB	25.995502471923828	26.0019588470459	25.888090133666992	25.779565811157227	25.451990127563477	25.537418365478516				-1			34	34	34	48	48	48	101.5	0	193.18	13800000000	257	0	1.623701929897516	0.052766104786466844	-0.3721923828125	-3.5506489955590963	Q88PQ5	Q88PQ5	phosphoenolpyruvate--protein phosphotransferase	2430
dppA-I	27.96499252319336	27.914562225341797	27.67976188659668	26.68645668029785	25.9890193939209	25.890411376953125				-1	+	LB_dRS_LB_wt	25	25	25	49.3	49.3	49.3	60.974	0	220.99	13700000000	208	2	2.4809738952037437	0.012220860138624182	-1.6644763946533203	-6.269123221442478	Q88PG8	Q88PG8	Dipeptide ABC transporter-periplasmic binding protein	2375
ptxD	22.019031524658203	21.31561851501465	21.917068481445312	23.032546997070312	23.19159507751465	23.80931282043457				-1	+	LB_dRS_LB_wt	18	18	18	43.1	43.1	43.1	34.561	0	128.91	13600000000	109	5	2.1056403135631183	0.02228767604260435	1.593912124633789	4.9357073220786924	Q88HI1	Q88HI1	Phosphonate dehydrogenase	1229
PP_4696	26.32388687133789	26.49686050415039	26.394275665283203	26.76445770263672	26.67303466796875	26.54775047302246				-1			25	25	25	58.1	58.1	58.1	52.585	0	180.13	13600000000	247	0	1.4796721763770353	0.0679559860709381	0.25673993428548414	3.192465878311016	Q88DX2	Q88DX2	Nitrogen regulation protein NR(I)	613
atoB	26.169973373413086	27.925922393798828	27.26248550415039	28.89446449279785	29.11147689819336	28.520282745361328				-1			10	10	10	40.4	40.4	40.4	23.239	0	235.81	13600000000	64	0	1.4780429080022144	0.06807243855173678	1.7226142883300781	3.1885369300406796	Q88I78	Q88I78	3-oxoadipate CoA-transferase	1322
dacB	26.048431396484375	26.021150588989258	26.198354721069336	26.351106643676758	26.337560653686523	26.54037857055664				-1	+	LB_dRS_LB_wt	19	19	19	47.9	47.9	47.9	50.799	0	156.75	13500000000	189	0	1.6980269421308016	0.04601285110466334	0.3203697204589844	3.744446752176271	Q88L37	Q88L37	D-alanyl-D-alanine carboxypeptidase	1709
rlmI	25.643062591552734	25.741497039794922	25.761924743652344	25.543331146240234	25.464508056640625	25.725984573364258				-1			19	19	19	46	46	46	44.126	0	98.595	13500000000	195	0	0.7358343961364131	0.2630676816056151	-0.13755353291829664	-1.6051841251911978	Q88CQ3	Q88CQ3	Ribosomal RNA large subunit methyltransferase I	324
pvdA	20.120601654052734	21.069852828979492	22.277597427368164	28.045310974121094	27.560924530029297	27.891571044921875				-1	+	LB_dRS_LB_wt	24	24	24	68.9	68.9	68.9	50.047	0	226.7	13300000000	158	8	3.3206757349766773	0.004240735851688999	6.676584879557293	10.427109882027048	Q88GC8	Q88GC8	L-ornithine 5-monooxygenase	1051
hemC	26.24081802368164	26.091440200805664	26.075206756591797	26.119415283203125	26.117435455322266	26.166147232055664				-1			18	18	18	72.8	72.8	72.8	33.44	0	158.59	13300000000	184	0	0.008898069782875363	0.9839127114752462	-0.001489003499347774	-0.027044251195410908	Q88RE5	Q88RE5	Porphobilinogen deaminase	2806
znuC	27.54627799987793	25.238996505737305	27.455129623413086	27.78331756591797	27.693119049072266	27.62505531311035				-1			2	2	2	14.4	14.4	14.4	27.741	0	6.2556	13200000000	26	3	0.5598042180796344	0.36902688087976787	0.9536959330240897	1.2619154289069439	Q88RL1	Q88RL1	Zinc import ATP-binding protein ZnuC	2843
PP_1358	27.12139320373535	26.826385498046875	26.725984573364258	26.57398223876953	26.632007598876953	26.814210891723633				-1			14	14	14	57.2	57.2	57.2	29.32	0	86.912	13200000000	197	0	0.716493410770711	0.27282837390573544	-0.2178541819254569	-1.5673984359491506	Q88N58	Q88N58	Heme iron utilization protein	2096
PP_0576	27.357833862304688	27.306608200073242	27.32388687133789	26.400802612304688	26.404056549072266	26.440948486328125				-1	+	LB_dRS_LB_wt	11	11	11	70.9	70.9	70.9	21.449	0	145.51	13200000000	137	1	5.880464176020297	0.0008904810963086965	-0.9141737620035819	-46.16518000367417	Q88QB8	Q88QB8	Lipoprotein	2549
yajC	27.719470977783203	26.68645668029785	26.89735221862793	27.94279670715332	28.019031524658203	28.51276969909668				-1			4	4	4	42.3	42.3	42.3	11.902	0	150.73	13200000000	90	0	1.3633155113193478	0.08424586179811927	1.0571060180664062	2.918239992292887	Q88PL6	Q88PL6	Sec translocon accessory complex subunit YajC	2409
nusB	25.67303466796875	25.06496810913086	25.384428024291992	25.407302856445312	25.549219131469727	25.929311752319336				-1			13	13	13	74.1	74.1	74.1	18.648	0	111.1	13200000000	114	0	0.4692978616262026	0.43574272994411956	0.25446764628092566	1.083851560641887	Q88QH5	Q88QH5	Transcription antitermination protein NusB	2583
murG	26.18895721435547	26.316999435424805	26.248075485229492	25.975963592529297	26.133201599121094	26.09748077392578				-1			17	17	17	77.2	77.2	77.2	38.127	0	113.68	13100000000	163	0	1.410065776014188	0.07721230364062606	-0.1824620564778634	-3.026902372526621	Q88N76	Q88N76	UDP-N-acetylglucosamine--N-acetylmuramyl-(pentapeptide) pyrophosphoryl-undecaprenol N-acetylglucosamine transferase	2110
PP_0169	23.814720153808594	23.393150329589844	24.26470375061035	22.7214298248291	21.077716827392578	21.5869197845459				-1	+	LB_dRS_LB_wt	16	16	16	60.2	60.2	60.2	33.699	0	193.67	13100000000	148	6	1.6843315933830667	0.04728140236857564	-2.0288359324137346	-3.708251599586241	Q88RG1	Q88RG1	Dioxygenase, TauD/TfdA family	2814
yciK	27.029600143432617	27.019031524658203	26.850431442260742	26.550687789916992	26.931568145751953	26.738924026489258				-1			10	10	10	49.6	49.6	49.6	26.253	0	114.41	13000000000	118	0	0.8437232256236414	0.21466022269888527	-0.22596104939778527	-1.8173954964112902	Q88M12	Q88M12	Oxidoreductase	1882
mnmG	27.34942054748535	27.47846221923828	27.50142478942871	27.645814895629883	27.62505531311035	27.553621292114258				-1			21	21	21	38.8	38.8	38.8	69.567	0	190.88	13000000000	146	0	1.4006106978825417	0.0785304540682232	0.16506131490071496	3.0047657305536792	Q88RW8	Q88RW8	tRNA uridine 5-carboxymethylaminomethyl modification enzyme MnmG	2901
mpl	26.77705955505371	26.434598922729492	26.41377067565918	26.61806869506836	27.008384704589844	26.874082565307617				-1			14	14	14	40.3	40.3	40.3	48.201	0	122.85	13000000000	168	0	0.8227687781495343	0.2232133860766234	0.2917022705078125	1.775940359991298	Q88QE7	Q88QE7	UDP-N-acetylmuramate--L-alanyl-gamma-D-glutamyl-meso-2,6-diaminoheptandioate ligase	2567
nadC	25.911136627197266	25.640308380126953	25.5869197845459	25.888090133666992	26.031705856323242	26.575424194335938				-1			14	14	14	61.7	61.7	61.7	30.163	0	295.71	12900000000	218	0	0.9094149240866496	0.19075003198726775	0.4522851308186837	1.9483327460392375	Q88PR1	Q88PR1	nicotinate-nucleotide diphosphorylase (carboxylating)	2434
folE1	25.888090133666992	25.340959548950195	24.931568145751953	25.718164443969727	25.404056549072266	26.044269561767578				-1			11	11	11	46.3	46.3	46.3	21.388	0	77.241	12800000000	134	0	0.4305793295085787	0.4680745598304	0.33529090881347656	1.0066863243202961	Q88LV4;Q88JY1	Q88LV4	GTP cyclohydrolase 1 1	1840
lon-I	25.168060302734375	24.997657775878906	25.17188262939453	25.725984573364258	25.68645668029785	25.80193328857422				-1	+	LB_dRS_LB_wt	28	28	28	42	42	42	89.794	0	193.99	12800000000	229	0	3.142814067984704	0.005152972561011901	0.6255912780761719	9.379682097938366	Q88MX5	Q88MX5	Lon protease	2038
PP_4573	26.80193328857422	26.50142478942871	26.603994369506836	25.06496810913086	25.006244659423828	25.260692596435547				-1	+	LB_dRS_LB_wt	21	21	21	64.1	64.1	64.1	32.146	0	116.09	12800000000	207	0	3.69884462281212	0.0028742990828063654	-1.5251490275065116	-13.032712637721147	Q88E93	Q88E93	ATPase, AAA family	679
rbfA	25.92025375366211	25.344350814819336	25.17188262939453	24.922523498535156	24.79451560974121	25.5869197845459				-1			7	7	7	63.6	63.6	63.6	14.89	0	81.172	12700000000	100	0	0.4928757101494993	0.4175395919494758	-0.377509435017906	-1.130500414860098	Q88DV8	Q88DV8	Ribosome-binding factor A	603
PP_1752	25.260692596435547	24.980327606201172	25.09748077392578	25.052583694458008	25.12139320373535	25.351106643676758				-1			33	33	33	55.9	55.9	55.9	57.637	0	240.51	12700000000	238	0	0.19680709689430348	0.7117789310564044	0.06219418843587121	0.5120154854776411	Q88M23	Q88M23	Polyphosphate kinase-2-related domain-containing protein	1888
ppiA	27.12139320373535	27.399173736572266	26.80193328857422	26.246265411376953	26.062911987304688	24.632007598876953				-1			10	10	10	54.6	54.6	54.6	20.174	0	226.47	12600000000	142	0	1.2718946443803594	0.09871274866062156	-1.460438410441082	-2.711226805091776	Q88EC5	Q88EC5	Peptidyl-prolyl cis-trans isomerase	701
PP_1111	26.603994369506836	26.484621047973633	26.659488677978516	26.589780807495117	26.874082565307617	26.874082565307617				-1			16	16	16	63.7	63.7	63.7	29.406	0	236.81	12500000000	154	2	0.8461407925883798	0.21392376026577697	0.19661394755045336	1.8221871799963134	Q88NU3	Q88NU3	Synthetase	2240
PP_0222	21.98468017578125	21.726503372192383	22.297452926635742	22.305652618408203	22.786745071411133	21.324817657470703				-1			22	22	21	77.9	77.9	74.6	51.159	0	271.67	12500000000	158	5	0.10665363003359701	0.8360906053952273	0.13619295756021899	0.2955914763666112	Q88RB1	Q88RB1	Monooxygenase, DszA family	2788
ihfA	27.732467651367188	27.62505531311035	27.96499252319336	26.659488677978516	26.850431442260742	26.997657775878906				-1	+	LB_dRS_LB_wt	10	10	10	72	72	72	11.5	0	82.065	12500000000	84	1	2.586621510071684	0.010644108302493922	-0.9383125305175781	-6.694120043437184	P0A126	P0A126	Integration host factor subunit alpha	107
PP_1787	26.34604263305664	26.267852783203125	26.41377067565918	26.571090698242188	26.61806869506836	26.575424194335938				-1	+	LB_dRS_LB_wt	14	14	14	42	42	42	37.903	0	90.324	12500000000	134	0	2.2705267708563635	0.01711233026946567	0.2456391652425154	5.489835489291456	Q88LY9	Q88LY9	Tetratricopeptide repeat protein	1863
dfp	25.06496810913086	24.738924026489258	24.975963592529297	25.278526306152344	25.190841674804688	25.38113021850586				-1			20	20	20	58.8	58.8	58.8	43.126	0	275.11	12400000000	166	0	1.4799654265268531	0.0679559860709381	0.35688082377116004	3.1931733243326272	Q88C96	Q88C96	Coenzyme A biosynthesis bifunctional protein CoaBC	227
spuC-I	26.826385498046875	26.89735221862793	26.98685073852539	28.081315994262695	28.08638572692871	27.589780807495117				-1	+	LB_dRS_LB_wt	16	16	12	55.1	55.1	44	49.626	0	187.92	12400000000	127	0	2.3936644187793843	0.014078515746296913	1.0156313578287772	5.935383379403986	Q88KV9	Q88KV9	Polyamine:pyruvate transaminase	1655
aroE	27.975963592529297	27.68645668029785	27.712928771972656	27.54627799987793	27.8203125	27.832435607910156				-1			13	13	13	58.8	58.8	58.8	29.289	0	110.73	12400000000	138	0	0.16887495424360768	0.7456203128019128	-0.05877431233724195	-0.4472620699668823	Q88RQ5	Q88RQ5	Shikimate dehydrogenase (NADP(+))	2869
PP_0159	29.026966094970703	28.847448348999023	28.798847198486328	29.026966094970703	29.431413650512695	29.04270362854004				-1			18	18	18	53	53	53	43.572	0	140.39	12400000000	105	6	0.8588930034761422	0.20952058730053533	0.27594057718912524	1.847494445328379	Q88RH1	Q88RH1	CoA-transferase family III	2820
gbcB	27.31527328491211	27.79575538635254	27.508996963500977	26.387718200683594	26.456697463989258	26.476919174194336				-1	+	LB_dRS_LB_wt	18	18	18	66.6	66.6	66.6	40.674	0	323.31	12300000000	119	4	2.822585148091148	0.007764925537916757	-1.0995635986328125	-7.734947815195064	Q88R18	Q88R18	Glycine-betaine dioxygenase subunit	2728
gshB	26.395910263061523	26.41538429260254	26.498384475708008	26.058788299560547	26.083345413208008	26.0019588470459				-1	+	LB_dRS_LB_wt	14	14	14	46.4	46.4	46.4	35.254	0	159.47	12300000000	192	0	3.21829183968585	0.004821211682384376	-0.38852882385253906	-9.81154872883021	Q88D35	Q88D35	Glutathione synthetase	412
PP_1635	25.54627799987793	25.516530990600586	25.404056549072266	26.175695419311523	26.48922348022461	26.36952781677246				-1	+	LB_dRS_LB_wt	15	15	15	68.5	68.5	68.5	23.481	0	123.46	12200000000	152	0	2.971911257841834	0.0063647213378542076	0.8558603922526018	8.465979644996354	Q88MD8	Q88MD8	DNA-binding response regulator	1946
hisC	25.60964012145996	25.069072723388672	25.28559684753418	25.316999435424805	25.377824783325195	25.69710350036621				-1			13	13	13	39.7	39.7	39.7	38.768	0	82.705	12200000000	161	0	0.2940117577288424	0.5992203725669901	0.14253934224446496	0.7258104240165774	Q88P86	Q88P86	Histidinol-phosphate aminotransferase	2321
lolA	26.177597045898438	26.311813354492188	26.077245712280273	25.980327606201172	25.833642959594727	25.79451560974121				-1			16	16	16	76.3	76.3	76.3	22.892	0	323.31	12200000000	196	0	1.647799353886672	0.05054328796810783	-0.31938997904459754	-3.6127810081061935	Q88FS9	Q88FS9	Outer-membrane lipoprotein carrier protein	987
fabF	26.113466262817383	26.231691360473633	25.969390869140625	26.659488677978516	26.789548873901367	26.48615837097168				-1	+	LB_dRS_LB_wt	13	13	13	42	42	42	43.152	0	281.54	12200000000	217	0	2.01620108939364	0.02635575878613673	0.5402158101399728	4.653832019238276	Q88LL4	Q88LL4	3-oxoacyl-[acyl-carrier-protein] synthase 2	1791
PP_3455	25.584054946899414	25.056724548339844	25.57830810546875	27.439363479614258	27.58262062072754	27.738924026489258				-1	+	LB_dRS_LB_wt	22	22	22	71.6	71.6	71.6	42.06	0	279.19	12200000000	116	9	3.438331259093723	0.003688171123665939	2.1806068420410156	11.179335724307519	Q88HA5;Q88J32;REV__A0A140FWL0	Q88HA5	Multidrug efflux RND membrane fusion protein	1192
aguA	27.41538429260254	27.560924530029297	27.652667999267578	26.269636154174805	26.251691818237305	25.9583683013916				-1	+	LB_dRS_LB_wt	15	15	15	57.1	57.1	57.1	40.836	0	151.25	12200000000	135	0	3.458107973844325	0.003605419245101455	-1.3830935160319022	-11.310713613266211	Q88R68	Q88R68	Agmatine deiminase	2754
PP_4552	26.24263572692871	26.344350814819336	26.35951042175293	25.997657775878906	26.24445152282715	25.975963592529297				-1			9	9	9	68.6	68.6	68.6	17.134	0	196.72	12200000000	155	0	1.2187973801168148	0.107509245697898	-0.24280802408854285	-2.5940884532839177	Q88EB4	Q88EB4	MaoC-like domain-containing protein	691
hemE	26.53593635559082	26.467620849609375	26.475374221801758	26.98685073852539	26.98685073852539	27.169973373413086				-1	+	LB_dRS_LB_wt	11	11	11	29.1	29.1	29.1	38.883	0	95.851	12200000000	168	0	2.992258522801365	0.006142813735737693	0.5549144744873047	8.570302536689868	Q88CV6	Q88CV6	Uroporphyrinogen decarboxylase	357
PP_0564	25.96499252319336	25.69710350036621	25.766986846923828	25.814210891723633	25.60116195678711	26.475374221801758				-1			14	14	14	36.5	36.5	36.5	40.223	0	96.682	12100000000	150	0	0.2176815686090083	0.6850204836012288	0.15388806660969934	0.5593098751206909	Q88QD0	Q88QD0	DUF2333 family protein	2555
liuC	27.150737762451172	27.16038703918457	27.12139320373535	27.34942054748535	27.198354721069336	27.67976188659668				-1			16	16	16	44.3	44.3	44.3	30.015	0	81.671	12100000000	97	0	0.8641854129462592	0.20742890064940847	0.26500638326008996	1.858013692166051	Q88FM3	Q88FM3	Methylglutaconyl-CoA hydratase	947
yhiI	27.357833862304688	27.516530990600586	27.589780807495117	26.57253646850586	26.89735221862793	27.253496170043945				-1			18	18	18	64.3	64.3	64.3	34.522	0	210.17	12100000000	135	1	1.305598576678575	0.09296704479029314	-0.5802536010742188	-2.78673439438167	Q88CH5	Q88CH5	Translation-related protein	270
xpt	25.569643020629883	25.175695419311523	25.235349655151367	25.02326774597168	25.306608200073242	25.516530990600586				-1			14	14	14	79.5	79.5	79.5	20.386	0	82.012	12000000000	149	0	0.08418929251732653	0.8690415641582742	-0.04476038614908617	-0.23771912655488767	Q88CB6	Q88CB6	Xanthine phosphoribosyltransferase	240
glnE	26.2873592376709	26.28559684753418	26.267852783203125	25.626449584960938	25.632007598876953	25.560924530029297				-1	+	LB_dRS_LB_wt	35	35	35	51	51	51	109.43	0	318.43	12000000000	234	0	5.043553027740239	0.0010070285753754774	-0.6738090515136719	-28.479723431506123	Q88QZ4	Q88QZ4	Bifunctional glutamine synthetase adenylyltransferase/adenylyl-removing enzyme	2710
PP_4983	26.01051902770996	26.123367309570312	26.079282760620117	25.645814895629883	25.473827362060547	25.391000747680664				-1	+	LB_dRS_LB_wt	30	30	30	58	58	58	65.923	0	230.87	12000000000	182	0	2.642351240385984	0.009861042974704947	-0.5675086975097656	-6.928144511690178	Q88D45	Q88D45	Tryptophan 2-monooxygenase	420
rfbC	22.929763793945312	22.91888999938965	23.32388687133789	26.436189651489258	25.081315994262695	26.044269561767578				-1	+	LB_dRS_LB_wt	9	9	9	68.1	68.1	68.1	20.222	0	139.7	12000000000	75	4	2.562566077180902	0.010874889533756772	2.7964115142822266	6.59523959320077	Q88LZ4	Q88LZ4	dTDP-4-dehydrorhamnose 3,5-epimerase	1868
PP_0592	27.36619758605957	27.732467651367188	27.914562225341797	26.19647979736328	26.39754295349121	26.103496551513672				-1	+	LB_dRS_LB_wt	9	9	9	68.9	68.9	68.9	24.627	0	320.02	11900000000	85	0	2.848201277531921	0.007561829412994407	-1.438569386800129	-7.856152173172922	Q88QA2	Q88QA2	Oxidoreductase, short chain dehydrogenase/reductase family	2537
fadD-II	27.332447052001953	26.738924026489258	27.10149383544922	25.6485595703125	25.483083724975586	25.407302856445312				-1	+	LB_dRS_LB_wt	26	26	26	54.6	54.6	54.6	61.658	0	220.71	11900000000	188	2	2.932455822163304	0.006697277348286859	-1.5446395874023438	-8.266978996896597	Q88EB6	Q88EB6	Long-chain-fatty-acid--CoA ligase	693
kdsD	24.789548873901367	25.02326774597168	24.993345260620117	25.60964012145996	25.689125061035156	25.710302352905273				-1	+	LB_dRS_LB_wt	15	15	15	70.4	70.4	70.4	34.397	0	323.31	11800000000	181	0	3.115699087243364	0.00532355552309165	0.7343018849690743	9.228897469545139	Q88P95	Q88P95	Arabinose 5-phosphate isomerase	2329
PP_4332	26.429819107055664	26.1851806640625	26.107492446899414	26.06085205078125	26.12139320373535	26.205829620361328				-1			9	9	9	66.7	66.7	66.7	17.784	0	200.16	11800000000	84	0	0.45394194919976644	0.44869782726666196	-0.11147244771321496	-1.053338775484255	Q88EX0	Q88EX0	Chemotaxis protein CheW	811
malQ	25.864669799804688	25.978147506713867	25.899660110473633	24.516530990600586	24.913421630859375	24.371191024780273				-1	+	LB_dRS_LB_wt	30	30	30	54.6	54.6	54.6	76.475	0	226.19	11800000000	173	6	2.8655203679075294	0.007305960571981116	-1.3137779235839844	-7.93906291900585	Q88FN7	Q88FN7	4-alpha-glucanotransferase	957
parB	25.927053451538086	25.429819107055664	25.455129623413086	25.073163986206055	24.789548873901367	25.718164443969727				-1			15	15	15	72.1	72.1	72.1	32.39	0	323.31	11800000000	170	0	0.5727716531822584	0.3599679042652638	-0.4103749593098982	-1.2872549846439818	P0A151	P0A151	Probable chromosome-partitioning protein ParB	115
PP_0122	27.17949676513672	27.32388687133789	26.68645668029785	26.320446014404297	26.304868698120117	26.231691360473633				-1	+	LB_dRS_LB_wt	6	6	6	53.7	53.7	53.7	10.755	0	134.01	11800000000	83	0	1.7886943738541405	0.03930864805643686	-0.7776114145914725	-3.9898521523498363	Q88RK7	Q88RK7	DUF2782 domain-containing protein	2839
cpoB	26.14297103881836	26.251691818237305	26.16038703918457	26.38113021850586	26.141021728515625	26.31007957458496				-1			14	14	14	65.3	65.3	65.3	28.73	0	233.15	11800000000	180	0	0.51427742517039	0.4004174156472634	0.09239387512207031	1.172663225498757	P0A130	P0A130	Cell division coordinator CpoB	109
PP_0777	27.706356048583984	27.838459014892578	27.874082565307617	25.144916534423828	25.144916534423828	25.278526306152344				-1	+	LB_dRS_LB_wt	12	12	12	89.4	89.4	89.4	17.443	0	223.19	11700000000	147	0	5.571950507740862	0.0008904810963086965	-2.6168460845947266	-38.64036981573724	Q88PS1	Q88PS1	Glutathione peroxidase	2437
gpsA	26.119415283203125	25.888090133666992	25.924789428710938	25.94948959350586	26.175695419311523	26.382780075073242				-1			18	18	18	71.8	71.8	71.8	36.52	0	230.8	11700000000	149	0	0.5948219854895239	0.3450343517266175	0.19189008076985914	1.330285329048128	Q88FC9	Q88FC9	Glycerol-3-phosphate dehydrogenase [NAD(P)+]	907
hisB	26.216970443725586	25.57253646850586	25.60116195678711	25.113466262817383	25.510507583618164	25.82880973815918				-1			8	8	8	61.9	61.9	61.9	21.943	0	131.98	11700000000	138	0	0.45724249288256086	0.4463796092825523	-0.3126284281412737	-1.059906584347449	Q88R45	Q88R45	Imidazoleglycerol-phosphate dehydratase	2746
ilvA-II	25.58118438720703	25.470727920532227	25.65676498413086	25.575424194335938	25.387718200683594	25.70503807067871				-1			27	27	26	65.7	65.7	65.7	55.022	0	249.43	11700000000	203	0	0.043109842445890785	0.9310727842033022	-0.013498942057292851	-0.126414378156708	Q88CN1	Q88CN1	L-threonine dehydratase	311
PP_5295	26.2642765045166	26.30138397216797	26.133201599121094	26.36786460876465	26.30138397216797	26.480005264282227				-1			16	16	16	37.7	37.7	37.7	35.049	0	74.647	11700000000	144	0	0.9640202565442642	0.17273895752646382	0.1501305898030587	2.058497769042486	Q88C88	Q88C88	YicC family protein	221
PP_1964	27.50142478942871	27.439363479614258	27.439363479614258	25.792034149169922	25.969390869140625	25.819093704223633				-1	+	LB_dRS_LB_wt	19	19	19	68.5	68.5	68.5	30.146	0	135.26	11600000000	156	0	4.961173954360173	0.0010070285753754774	-1.5998776753743478	-27.155153188477115	Q88LG8	Q88LG8	dGMP, dTMP, dhydroxyCMP kinase	1773
PP_1720	26.131240844726562	26.11147689819336	26.260692596435547	25.938316345214844	26.087398529052734	25.9405574798584				-1			15	15	15	73.8	73.8	73.8	33.921	0	158.51	11600000000	213	0	1.2367411083565776	0.10465667762915988	-0.17904599507649976	-2.6334326469554834	Q88M54	Q88M54	Alcohol dehydrogenase, zinc-containing	1905
tsaE	25.516530990600586	25.733760833740234	25.623661041259766	26.376169204711914	26.320446014404297	26.340959548950195				-1	+	LB_dRS_LB_wt	9	9	9	75.2	75.2	75.2	16.97	0	70.09	11600000000	138	0	3.431138712554761	0.00370805823054559	0.7212073008219413	11.131915222961238	Q88DC9	Q88DC9	tRNA threonylcarbamoyladenosine biosynthesis protein TsaE	480
fimV	26.075206756591797	25.67033576965332	25.99980926513672	26.51502799987793	26.537418365478516	26.377824783325195				-1	+	LB_dRS_LB_wt	22	22	22	32.8	32.8	32.8	96.918	0	180	11600000000	204	0	1.8609611794990726	0.03487921352951972	0.5616397857666016	4.192987996742399	Q88LE1	Q88LE1	Motility protein fimV	1754
PP_1372	26.568193435668945	26.80193328857422	26.90884780883789	25.02749252319336	25.209552764892578	24.94948959350586				-1	+	LB_dRS_LB_wt	23	23	23	54.2	54.2	54.2	52.32	0	256.13	11600000000	199	0	3.745857250756395	0.002727858651308265	-1.6974798838297502	-13.397129231498432	Q88N44	Q88N44	AAA+ ATPase domain-containing protein	2085
PP_0181	28.455129623413086	28.184234619140625	28.013717651367188	28.045310974121094	27.959474563598633	28.596904754638672				-1			5	5	5	87.7	87.7	87.7	8.6807	0	292.71	11500000000	63	1	0.024127066128367715	0.9619009445562005	-0.01713053385416785	-0.07213094339368253	Q88RE9	Q88RE9	TIGR02647 family protein	2810
pcnB	25.54627799987793	25.37451171875	25.442529678344727	25.92025375366211	26.056724548339844	26.289119720458984				-1	+	LB_dRS_LB_wt	24	24	24	58.3	58.3	58.3	52.72	0	127.43	11500000000	183	0	2.2283593752481434	0.018277375526486433	0.6342595418294259	5.34366425151961	Q88DX1	Q88DX1	Poly(A) polymerase I	612
ptsP	25.69710350036621	25.643062591552734	25.595481872558594	24.98468017578125	24.9890193939209	24.9405574798584				-1	+	LB_dRS_LB_wt	26	26	26	42.4	42.4	42.4	83.337	0	207.42	11500000000	248	0	4.459053341602644	0.001359085604523445	-0.6737969716389962	-20.302674573278612	Q88CN5	Q88CN5	phosphoenolpyruvate--protein phosphotransferase	314
PP_0087	26.447267532348633	26.54775047302246	27.462949752807617	24.69710350036621	25.02326774597168	24.17949676513672				-1	+	LB_dRS_LB_wt	3	3	3	25.3	25.3	25.3	8.9546	0	22.04	11500000000	38	1	2.2405742147081082	0.017954487096779916	-2.186033248901367	-5.385681498224071	Q88RP2	Q88RP2	DUF1161 domain-containing protein	2862
PP_4975	26.874082565307617	26.54627799987793	26.712928771972656	27.41538429260254	27.455129623413086	27.77077293395996				-1	+	LB_dRS_LB_wt	9	9	9	67.7	67.7	67.7	14.902	0	122.59	11400000000	132	0	2.326520620256221	0.015755899769096814	0.8359991709391252	5.68890989629928	Q88D52	Q88D52	Long-chain acyl-CoA thioester hydrolase family protein	425
mfd	25.198354721069336	25.271419525146484	25.299638748168945	25.271419525146484	25.06085205078125	25.113466262817383				-1			47	47	47	50.2	50.2	50.2	128.3	0	184.71	11400000000	191	0	0.7020101399318804	0.28000898064675595	-0.10789171854654711	-1.5391357741907907	Q88KZ1	Q88KZ1	Transcription-repair-coupling factor	1679
ppkB	26.03380584716797	26.083345413208008	25.98468017578125	23.922523498535156	24.141021728515625	24.06085205078125				-1	+	LB_dRS_LB_wt	22	22	22	59.8	59.8	59.8	31.284	0	88.75	11400000000	142	6	5.0454864428143145	0.0010070285753754774	-1.9924780527750663	-28.511568143843824	Q88PY6	Q88PY6	ADP/GDP-polyphosphate phosphotransferase	2478
panB	27.198354721069336	27.169973373413086	27.26248550415039	27.271419525146484	27.340959548950195	27.568193435668945				-1			7	7	7	49.2	49.2	49.2	27.762	0	115.56	11400000000	110	0	0.9131438692816382	0.18953609095748866	0.18325297037760535	1.9558147986774392	Q88DW9	Q88DW9	3-methyl-2-oxobutanoate hydroxymethyltransferase	611
PP_0541	27.18895721435547	26.575424194335938	26.738924026489258	25.67841911315918	25.623661041259766	25.904260635375977				-1	+	LB_dRS_LB_wt	14	14	14	82.9	82.9	82.9	17.759	0	170.48	11300000000	146	0	2.2522116891585413	0.01766265991604548	-1.098988215128582	-5.425958200913459	Q88QF3	Q88QF3	Acetyltransferase, GNAT family	2573
PP_3496	26.589780807495117	26.814210891723633	26.80193328857422	26.107492446899414	26.24445152282715	26.19647979736328				-1	+	LB_dRS_LB_wt	6	6	6	42.4	42.4	42.4	14.327	0	29.982	11300000000	90	0	2.5742582496174884	0.010802217108118599	-0.5525004069010429	-6.643142038962614	Q88H65	Q88H65	Endoribonuclease L-PSP	1183
xthA	26.455129623413086	26.389360427856445	26.40567970275879	26.470727920532227	26.304868698120117	26.410539627075195				-1			19	19	19	75.6	75.6	75.6	30.951	0	124.39	11200000000	216	0	0.1521990885237346	0.7691511966687398	-0.0213445027669259	-0.40770187842969613	Q88IV9	Q88IV9	Exodeoxyribonuclease III / apurinic/apyrimidinic endodeoxyribonuclease VI	1400
PP_0228	25.36118507385254	25.031705856323242	25.394275665283203	25.31354331970215	25.216970443725586	25.27497673034668				-1			16	16	16	78.4	78.4	78.4	33.515	0	140.83	11200000000	154	0	0.017025955563437722	0.9739369587385823	0.006107966105140861	0.05128834169370169	Q88RA5	Q88RA5	serine O-acetyltransferase	2783
PP_1235	26.123367309570312	26.389360427856445	26.33415412902832	25.384428024291992	25.464508056640625	25.316999435424805				-1	+	LB_dRS_LB_wt	9	9	9	72.6	72.6	72.6	17.17	0	145.6	11200000000	143	0	3.209206093340799	0.004849930783160568	-0.8936487833658866	-9.758598683641214	Q88NH4	Q88NH4	thioredoxin-dependent peroxiredoxin	2166
fmt	25.733760833740234	25.814210891723633	25.850431442260742	26.251691818237305	26.211410522460938	26.290878295898438				-1	+	LB_dRS_LB_wt	14	14	14	59	59	59	32.822	0	260.94	11200000000	190	0	3.3972837783934278	0.003828404885622395	0.45185915629068774	10.911257813744378	Q88RR2	Q88RR2	Methionyl-tRNA formyltransferase	2874
PP_1134	25.5638370513916	25.662208557128906	25.738924026489258	25.612455368041992	25.65676498413086	25.70503807067871				-1			24	24	24	56.1	56.1	56.1	58.398	0	256.07	11200000000	273	0	0.017958626333220686	0.9733175681412128	0.003096262613929923	0.054043479776454066	Q88NS1	Q88NS1	FAD-dependent protein C-terminal domain-containing protein	2227
betB	26.095470428466797	26.308345794677734	26.2642765045166	25.710302352905273	25.746631622314453	25.458263397216797				-1	+	LB_dRS_LB_wt	21	21	21	44.1	44.1	44.1	52.986	0	250.75	11100000000	230	0	2.1980895942869485	0.01903921308856728	-0.5842984517415353	-5.2406645413050335	Q88CW7	Q88CW7	Betaine aldehyde dehydrogenase	362
PP_1910	25.843259811401367	25.495336532592773	25.37451171875	26.31007957458496	26.175695419311523	26.52552032470703				-1	+	LB_dRS_LB_wt	7	7	7	48	48	48	19.332	0	68.389	11100000000	123	0	1.9367936456674337	0.03027099758805874	0.7660624186197893	4.413778357796272	Q88LM0	Q88LM0	Large ribosomal RNA subunit accumulation protein YceD	1797
alaA	27.081315994262695	27.169973373413086	26.931568145751953	26.96499252319336	26.92025375366211	27.05051040649414				-1			14	14	14	46.2	46.2	46.2	44.705	0	170.41	11100000000	161	0	0.44609954778855143	0.45565255001648414	-0.082366943359375	-1.037711014837327	Q88LQ7	Q88LQ7	alanine transaminase	1816
lipA	23.03422737121582	22.981199264526367	23.296140670776367	25.626449584960938	26.139070510864258	25.922523498535156				-1	+	LB_dRS_LB_wt	18	18	18	64.2	64.2	64.2	37.956	0	141.66	11100000000	165	1	4.019190281628282	0.0020123466569919573	2.79215876261393	15.719129277236345	Q88DM5	Q88DM5	Lipoyl synthase	544
PP_4283	25.94279670715332	25.01051902770996	24.975963592529297	25.39754295349121	25.640308380126953	26.209552764892578				-1			10	10	10	56.2	56.2	56.2	27.912	0	187.08	11100000000	161	0	0.479821303504787	0.4273514860702298	0.4393749237060547	1.104700422877493	Q88F16	Q88F16	Transcriptional regulator, GntR family	833
PP_1658	25.18328857421875	24.63754653930664	24.643062591552734	25.24988555908203	25.148799896240234	25.821529388427734				-1			13	13	13	64.8	64.8	64.8	20.47	0	89.8	11100000000	170	0	0.9917238596917654	0.16394769988322622	0.5854390462239571	2.1149177012504814	Q88MB6	Q88MB6	Nucleoprotein/polynucleotide-associated enzyme	1930
nuoE	26.49686050415039	26.461389541625977	26.61806869506836	26.751747131347656	27.11147689819336	26.789548873901367				-1			9	9	9	45.5	45.5	45.5	17.9	0	96.058	11000000000	111	0	1.3567511617728925	0.08529329110980767	0.35881805419921875	2.903138814665767	Q88FH4	Q88FH4	NADH-quinone oxidoreductase subunit E	928
prpF	26.659488677978516	26.751747131347656	26.699752807617188	26.862306594848633	26.94279670715332	26.469175338745117				-1			11	11	11	35.4	35.4	35.4	41.311	0	102.88	10800000000	115	0	0.1349382187403925	0.7930049199883719	0.05443000793457031	0.3659591392855977	Q88KF3	Q88KF3	Aconitate isomerase	1574
astD	26.885765075683594	27.10149383544922	27.091440200805664	26.516530990600586	26.575424194335938	26.555084228515625				-1	+	LB_dRS_LB_wt	14	14	14	47.6	47.6	47.6	51.33	0	256.01	10800000000	138	0	2.5619850100834527	0.010874889533756772	-0.4772198994954415	-6.59286676065111	Q88EI4	Q88EI4	N-succinylglutamate 5-semialdehyde dehydrogenase	737
PP_5292	26.316999435424805	26.28559684753418	26.400802612304688	26.562381744384766	26.552154541015625	26.2642765045166				-1			13	13	13	56.8	56.8	56.8	29.786	0	93.2	10800000000	134	0	0.5323236516187403	0.3872388576801771	0.1251379648844413	1.2081040533913066	Q88C91	Q88C91	Catabolite repression control protein	223
dadX	27.029600143432617	27.081315994262695	27.019031524658203	27.439363479614258	27.706356048583984	27.31527328491211				-1	+	LB_dRS_LB_wt	16	16	16	55.7	55.7	55.7	38.765	0	119.24	10700000000	131	0	1.7162576771577098	0.044557196719184476	0.4436817169189453	3.7929772487667752	Q88CB2	Q88CB2	Alanine racemase, catabolic	237
csrA	26.294389724731445	26.80193328857422	26.94279670715332	26.123367309570312	25.922523498535156	25.862306594848633				-1			4	4	4	75.8	75.8	75.8	6.902	0	16.854	10600000000	46	0	1.5434771592473706	0.06103536696171755	-0.7103074391682931	-3.3484387515054994	Q88EJ0	Q88EJ0	Translational regulator CsrA	743
PP_0116	25.96499252319336	25.164228439331055	25.24263572692871	25.426624298095703	25.246265411376953	26.483083724975586				-1			10	10	10	38.7	38.7	38.7	25.597	0	39.429	10600000000	96	0	0.22036781015086737	0.682150490414688	0.26137224833170336	0.5653338237161462	Q88RL3	Q88RL3	Lipoprotein	2844
cobW	27.07111930847168	26.826385498046875	27.04009246826172	26.699752807617188	26.459827423095703	26.862306594848633				-1			17	17	17	58	58	58	38.579	0	147.15	10600000000	188	0	1.0240157716013043	0.15503338335131187	-0.30523681640625	-2.1811739052022823	Q88H57	Q88H57	Protein CobW	1176
glmS	25.137117385864258	25.06496810913086	25.24988555908203	24.857568740844727	25.09748077392578	25.044269561767578				-1			26	26	26	60.4	60.4	60.4	66.312	0	323.31	10600000000	212	0	0.7676984195714517	0.24731027735701383	-0.15088399251301965	-1.6675739833560483	Q88BX8	Q88BX8	Glutamine--fructose-6-phosphate aminotransferase [isomerizing]	153
PP_5467	23.04926300048828	23.377824783325195	23.82880973815918	22.89689064025879	22.83074378967285	22.699222564697266				-1			24	24	24	63.7	63.7	63.7	42.923	0	313.33	10600000000	182	0	1.2275316298639691	0.10599375467809205	-0.60968017578125	-2.6132093118013935	A0A140FW16	A0A140FW16	DUF945 family protein	12
PP_3988	24.733760833740234	24.867029190063477	24.895042419433594	24.69710350036621	24.927053451538086	24.707672119140625				-1			32	32	32	63.9	63.9	63.9	76.259	0	230.88	10500000000	254	0	0.23942068047518994	0.6610273744982608	-0.05466779073079664	-0.6076829697035339	Q88FU4	Q88FU4	ATP-binding protein	997
astE	26.453561782836914	26.387718200683594	26.258895874023438	25.623661041259766	25.92025375366211	25.93606948852539				-1	+	LB_dRS_LB_wt	16	16	16	55.2	55.2	55.2	37.58	0	147.56	10500000000	144	0	2.0092704441065092	0.026710530217553555	-0.5400638580322266	-4.632506500817274	Q88EI7	Q88EI7	Succinylglutamate desuccinylase	740
PP_5077	22.902421951293945	23.504457473754883	22.92070770263672	25.78456687927246	26.181392669677734	26.01051902770996				-1	+	LB_dRS_LB_wt	14	14	14	39.3	39.3	39.3	55.434	0	167.45	10500000000	150	0	3.6423240887245654	0.0030456489462538064	2.882963816324871	12.60720570998937	Q88CV3	Q88CV3	SPOR domain-containing protein	354
lpxD	25.436189651489258	25.71554946899414	25.699752807617188	25.83605194091797	25.819093704223633	25.772031784057617				-1			16	16	16	55	55	55	36.484	0	195.52	10400000000	156	0	0.9707749331734367	0.17049164551491597	0.1918951670328788	2.072219546392413	Q88MH0	Q88MH0	UDP-3-O-acylglucosamine N-acyltransferase	1971
PP_0203	25.659488677978516	25.712928771972656	25.464508056640625	24.069072723388672	24.31007957458496	24.39754295349121				-1	+	LB_dRS_LB_wt	29	29	29	67.4	67.4	67.4	62.682	0	290.04	10400000000	208	0	3.3994973621699223	0.003826254654151549	-1.3534100850423165	-10.925557901477205	Q88RC9	Q88RC9	Dipeptidase	2796
gpx	27.16038703918457	27.280296325683594	27.332447052001953	26.01051902770996	26.444110870361328	26.12533950805664				-1	+	LB_dRS_LB_wt	18	18	18	96.9	96.9	96.9	17.95	0	145.66	10400000000	151	0	2.8019505782201244	0.007859184405555445	-1.0643870035807304	-7.638535779642778	Q88LQ5	Q88LQ5	Glutathione peroxidase	1814
astA-I	26.659488677978516	26.712928771972656	26.738924026489258	26.68645668029785	26.632007598876953	26.76445770263672				-1			16	16	16	51.5	51.5	51.5	37.782	0	129.36	10400000000	121	0	0.0739046128877892	0.8836876248880741	-0.009473164876300899	-0.21056254424714732	Q88EI3	Q88EI3	Arginine N-succinyltransferase	736
paaJ	26.96499252319336	26.953935623168945	26.953935623168945	26.575424194335938	26.498384475708008	26.389360427856445				-1	+	LB_dRS_LB_wt	24	24	23	69.2	69.2	67	42.467	0	250.82	10400000000	124	12	3.0144625712283486	0.0059212343183137625	-0.4698982238769531	-8.685485611924925	Q88HS3	Q88HS3	3-oxoadipyl-CoA thiolase	1257
PP_5391	28.716203689575195	27.666278839111328	27.382780075073242	24.917980194091797	25.83605194091797	24.461389541625977				-1	+	LB_dRS_LB_wt	8	8	8	46.6	46.6	46.6	21.198	0	153.39	10300000000	70	3	2.118465353005146	0.021904457465297403	-2.849946975708008	-4.977167648230881	Q88BZ2	Q88BZ2	Uncharacterized protein	159
tesB	26.10549545288086	26.304868698120117	26.02749252319336	26.36619758605957	26.389360427856445	26.107492446899414				-1			11	11	11	64	64	64	32.319	0	289.09	10300000000	166	0	0.5067768363982252	0.40588412262760354	0.14173126220703125	1.157904158277077	Q88DR1	Q88DR1	Acyl-CoA thioesterase II	568
ibpA	24.316999435424805	23.598325729370117	22.680028915405273	26.054655075073242	26.789548873901367	27.538898468017578				-1	+	LB_dRS_LB_wt	11	11	11	65.1	65.1	65.1	16.339	0	209.59	10300000000	122	0	2.158332010481311	0.02037180014574622	3.262582778930664	5.107769530204243	Q88LF1	Q88LF1	Small heat shock protein IbpA	1762
mucB	25.073163986206055	24.993345260620117	24.75429916381836	24.510507583618164	24.675729751586914	24.351106643676758				-1			18	18	18	74.1	74.1	74.1	34.982	0	120.05	10300000000	193	0	1.479628970500568	0.0679559860709381	-0.4278214772542306	-3.1923616542761706	Q88MY9	Q88MY9	Sigma factor AlgU regulatory protein MucB	2050
PP_5377	25.354475021362305	25.560924530029297	25.455129623413086	22.20122528076172	22.69984245300293	22.015771865844727				-1	+	LB_dRS_LB_wt	8	8	7	71.5	71.5	71.5	16.115	0	130.33	10300000000	88	6	3.9171807629109097	0.0022818922233009036	-3.1512298583984375	-14.810220678846916	Q88C06	Q88C06	Metal-binding protein	168
PP_3444	26.308345794677734	26.575424194335938	26.534452438354492	24.480005264282227	24.344350814819336	24.069072723388672				-1	+	LB_dRS_LB_wt	9	9	9	86.8	86.8	86.8	17.013	0	165.98	10200000000	89	6	3.9194034298949716	0.0022818922233009036	-2.1749312082926444	-14.829469354368216	Q88HB6	Q88HB6	Glyoxalase family protein	1197
PP_4959	25.689125061035156	25.654033660888672	25.566741943359375	24.79946517944336	24.819093704223633	24.927053451538086				-1	+	LB_dRS_LB_wt	26	26	26	36.6	36.6	36.6	78.895	0	177.63	10200000000	194	6	3.8976172688516266	0.0023659098999066824	-0.7880961100260429	-14.641839639936258	Q88D68	Q88D68	Diguanylate cyclase	436
PP_0658	25.320446014404297	25.282066345214844	25.330739974975586	24.54627799987793	24.5869197845459	24.164228439331055				-1	+	LB_dRS_LB_wt	9	9	9	56.3	56.3	56.3	33.406	0	145.29	10200000000	95	0	2.535800398299049	0.011236374730967613	-0.8786087036132812	-6.48669832521241	Q88Q40	Q88Q40	Homocysteine S-methyltransferase family protein	2507
codA	27.289119720458984	27.407302856445312	27.462949752807617	26.53593635559082	26.738924026489258	26.76445770263672				-1	+	LB_dRS_LB_wt	15	15	15	42.4	42.4	42.4	45.821	0	112.57	10100000000	126	0	2.872862725284678	0.0072201317348261525	-0.7066847483317069	-7.974449835237811	Q88I13	Q88I13	Cytosine deaminase / isoguanine deaminase	1289
trhO	21.264991760253906	23.080503463745117	22.783567428588867	26.475374221801758	26.318723678588867	26.90884780883789				-1	+	LB_dRS_LB_wt	18	18	18	70	70	70	35.162	0	262.35	10100000000	119	4	2.6850598279603575	0.009350202687861195	4.191294352213543	7.112287134669955	Q88M17	Q88M17	tRNA uridine(34) hydroxylase	1884
murD	26.029600143432617	26.052583694458008	26.17949676513672	25.626449584960938	25.967191696166992	25.718164443969727				-1			17	17	17	41.3	41.3	41.3	48.3	0	95.485	10100000000	163	0	1.3238391839658428	0.09028328195613489	-0.31662495930989465	-2.8279885314442756	Q88N78	Q88N78	UDP-N-acetylmuramoylalanine--D-glutamate ligase	2111
pilH	27.141021728515625	26.826385498046875	26.712928771972656	26.35951042175293	26.248075485229492	26.645814895629883				-1			8	8	8	72.7	72.7	72.7	13.397	0	97.292	10100000000	92	0	1.2788458843787185	0.09774342766589815	-0.4756450653076172	-2.726724722231058	Q88D37	Q88D37	Protein PilH	414
allE	26.377824783325195	26.296140670776367	26.357833862304688	26.200227737426758	26.12139320373535	25.945030212402344				-1			15	15	15	63.7	63.7	63.7	31.545	0	162.67	10100000000	198	0	1.488755391986849	0.06706371786272489	-0.2550493876139335	-3.2144181794543374	Q88H35	Q88H35	S-ureidoglycine aminohydrolase	1165
PP_0551	28.306608200073242	27.169973373413086	25.144916534423828	28.212339401245117	28.00303077697754	27.751747131347656				-1			1	1	1	1.6	1.6	1.6	70.031	0.0053004	2.9316	10100000000	25	0	0.5250301408040653	0.39246626558243314	1.1152064005533866	1.1937914812450041	Q88QE3	Q88QE3	MORN domain protein	2564
fecA	28.645814895629883	28.207693099975586	28.266958236694336	29.000347137451172	28.638927459716797	28.41538429260254				-1			16	16	16	28	28	28	84.662	0	82.144	10100000000	38	9	0.6424914377510472	0.31401016769111195	0.3113975524902344	1.4231644380015716	Q88E55	Q88E55	Outer membrane ferric citrate porin	662
PP_3156	26.231691360473633	26.07111930847168	25.96499252319336	23.632007598876953	24.141021728515625	24.141021728515625				-1	+	LB_dRS_LB_wt	18	18	18	56.4	56.4	56.4	32.654	0	168.41	10000000000	130	5	3.4645081225129	0.00358595213988527	-2.1179173787434884	-11.353543171476817	Q88I45	Q88I45	Universal stress protein family	1297
PP_1389	26.39754295349121	26.087398529052734	26.107492446899414	25.667633056640625	25.736345291137695	25.9405574798584				-1			10	10	10	45	45	45	31.539	0	137.56	10000000000	158	0	1.4883010155513365	0.06706829479701536	-0.4159660339355469	-3.213318090432574	Q88N27	Q88N27	Oxaloacetate decarboxylase	2072
PP_1983	25.833642959594727	25.83605194091797	25.80193328857422	24.917980194091797	24.804397583007812	24.79451560974121				-1	+	LB_dRS_LB_wt	41	41	41	43.4	43.4	43.4	123.94	0	296.46	10000000000	241	2	4.7447611045821345	0.001151910851136525	-0.9849116007486991	-23.959146969331897	Q88LF0	Q88LF0	PAS/PAC/GAF sensor-containing diguanylate cyclase/phosphodiesterase	1761
PP_5154	25.840862274169922	25.878767013549805	25.75429916381836	26.129276275634766	26.246265411376953	26.035905838012695				-1	+	LB_dRS_LB_wt	18	18	18	46.6	46.6	46.6	49.989	0	72.677	10000000000	136	0	1.9298681740095414	0.03056818905094841	0.3125063578287737	4.39327879323469	Q88CM6	Q88CM6	Oxidoreductase, FAD-binding	307
PP_2264	25.823959350585938	26.271419525146484	26.031705856323242	23.325740814208984	22.62776756286621	22.227291107177734				-1	+	LB_dRS_LB_wt	33	33	33	61.5	61.5	61.5	65.243	0	323.31	9960000000	166	8	3.178559512171144	0.004912352707893817	-3.3154284159342424	-9.581954793574857	Q88KM6	Q88KM6	Sugar ABC transporter, periplasmic sugar-binding protein	1616
PP_4393	25.337560653686523	25.36452865600586	25.089420318603516	24.54037857055664	24.467620849609375	24.93606948852539				-1			19	19	19	58.6	58.6	58.6	34.497	0	226.41	9940000000	168	0	1.6527351690773584	0.0500905622357567	-0.6158135732014998	-3.6255892559607714	Q88ER0	Q88ER0	Chemotaxis protein	771
parE	25.42342185974121	25.42342185974121	25.416996002197266	25.766986846923828	25.667633056640625	25.691789627075195				-1	+	LB_dRS_LB_wt	25	25	25	39.1	39.1	39.1	69.555	0	200.57	9860000000	241	0	3.1793546118707177	0.004912352707893817	0.2875232696533203	9.586499786180301	Q88DB2	Q88DB2	DNA topoisomerase 4 subunit B	466
cpsG	25.12533950805664	25.12533950805664	25.2642765045166	25.52552032470703	25.537418365478516	25.347732543945312				-1	+	LB_dRS_LB_wt	18	18	18	43.9	43.9	43.9	49.615	0	136.08	9860000000	173	0	1.7502531182920578	0.04208002035213113	0.29857190450032434	3.8845566844866117	Q88LZ9	Q88LZ9	phosphomannomutase	1871
cyoB	25.552154541015625	25.623661041259766	25.598325729370117	28.51276969909668	28.669660568237305	28.248981475830078				-1	+	LB_dRS_LB_wt	9	9	9	13.7	13.7	13.7	74.391	0	47.687	9860000000	52	6	4.687418668042457	0.0011625904161532163	2.8857568105061873	23.176601291636384	Q88PN6	Q88PN6	Cytochrome bo(3) ubiquinol oxidase subunit 1	2419
lldD	26.89735221862793	27.306608200073242	27.61806869506836	27.666278839111328	27.62505531311035	28.266958236694336				-1			17	17	17	52.8	52.8	52.8	41.391	0	75.106	9860000000	71	1	0.9186565642259478	0.18783549345321135	0.5787544250488281	1.966886452637345	Q88DT3	Q88DT3	L-lactate dehydrogenase	580
PP_2442	25.933820724487305	25.694448471069336	25.796993255615234	25.296140670776367	25.495336532592773	25.953935623168945				-1			17	17	17	88.8	88.8	88.8	23.851	0	129.89	9820000000	124	0	0.4755431838947204	0.43056839575587413	-0.22661654154459754	-1.0962304150165831	Q88K50	Q88K50	UPF0502 protein PP_2442	1529
PP_2260	22.122879028320312	28.482315063476562	28.709646224975586	28.22618865966797	28.08638572692871	28.029600143432617				-1			7	7	7	24.5	24.5	24.5	40.769	0	18.037	9760000000	24	6	0.31778987703287975	0.5755080806972632	1.6757780710856132	0.7760069702394976	Q88KN0	Q88KN0	Glycerol-phosphate ABC transporter, ATP-binding protein	1618
rhdA	25.035905838012695	24.862306594848633	24.823959350585938	25.16038703918457	25.371191024780273	25.282066345214844				-1	+	LB_dRS_LB_wt	17	17	17	71.7	71.7	71.7	29.517	0	135.92	9730000000	229	0	1.8181068966573055	0.03741965071442943	0.3638242085774728	4.071696793056949	Q88DC0	Q88DC0	Sulfurtransferase	473
gbdR	27.42342185974121	27.22618865966797	27.169973373413086	27.431413650512695	27.470727920532227	27.553621292114258				-1			4	4	4	19.8	19.8	19.8	41.124	0	38.147	9710000000	47	4	1.174826576467157	0.11699305111848278	0.21205965677897254	2.4986760642171855	Q88R36	Q88R36	AraC-family transcriptional regulator	2740
tas	26.079282760620117	25.74406623840332	25.997657775878906	24.552154541015625	24.52252960205078	24.833642959594727				-1	+	LB_dRS_LB_wt	17	17	17	54.6	54.6	54.6	38.776	0	154.52	9690000000	163	0	3.113926913564642	0.00532355552309165	-1.3042265574137346	-9.219121122489948	Q88N98	Q88N98	NAD(P)-linked reductase	2127
regA	26.814210891723633	25.93606948852539	25.962787628173828	26.129276275634766	26.18328857421875	26.96499252319336				-1			8	8	8	50.5	50.5	50.5	20.774	0	114.24	9670000000	115	0	0.18130595237022198	0.7306695643929653	0.18816312154134351	0.4763014693449477	Q88PG2	Q88PG2	Photosynthetic apparatus regulatory protein RegA	2370
cheB1	25.306608200073242	25.400802612304688	25.451990127563477	25.49228286743164	25.404056549072266	25.257099151611328				-1			14	14	14	53.5	53.5	53.5	39.451	0	97.695	9610000000	141	0	0.008092411675827459	0.9848030886630532	-0.001987457275390625	-0.02461768994689459	Q88EW5	Q88EW5	Protein-glutamate methylesterase/protein-glutamine glutaminase of group 1 operon	807
PP_0287	25.458263397216797	25.37451171875	25.60681915283203	26.92025375366211	26.953935623168945	26.80193328857422				-1	+	LB_dRS_LB_wt	34	34	34	49.2	49.2	49.2	80.276	0	241.32	9600000000	194	0	4.174027761386259	0.0016643598353170066	1.4121761322021484	17.203418364089497	Q88R47	Q88R47	AsmA domain-containing protein	2747
soxG	27.67976188659668	27.706356048583984	27.382780075073242	26.24081802368164	26.67303466796875	26.659488677978516				-1	+	LB_dRS_LB_wt	13	13	13	66.2	66.2	66.2	22.961	0	105.65	9580000000	73	6	2.4270875450309863	0.013366061405099876	-1.065185546875	-6.061336263979287	Q88R08	Q88R08	Sarcosine oxidase subunit gamma	2720
puuB	26.850431442260742	26.751747131347656	26.659488677978516	26.712928771972656	26.538898468017578	26.90884780883789				-1			19	19	19	49.9	49.9	49.9	46.589	0	140.83	9570000000	122	0	0.100518018716769	0.8445672318356671	-0.03366406758626184	-0.2799713406728863	Q88K44	Q88K44	Gamma-glutamylputrescine oxidase	1526
betA	26.2873592376709	26.235349655151367	26.135160446166992	25.80931282043457	25.48615837097168	25.461389541625977				-1	+	LB_dRS_LB_wt	20	20	20	49.2	49.2	49.2	62.544	0	285.24	9500000000	183	0	2.2015279387105475	0.018997165201038193	-0.6336695353190116	-5.252284349753396	Q88CW6	Q88CW6	Oxygen-dependent choline dehydrogenase	361
PP_1518	25.924789428710938	25.537418365478516	25.02749252319336	24.377824783325195	24.498384475708008	24.620868682861328				-1	+	LB_dRS_LB_wt	14	14	14	65.8	65.8	65.8	23.87	0	165.16	9490000000	133	2	1.683642256430969	0.04730531346982784	-0.9975407918294259	-3.7064356568335	Q88MQ2	Q88MQ2	DUF4197 domain-containing protein	1995
trpD	26.54775047302246	26.429819107055664	26.49228286743164	25.52552032470703	25.746631622314453	25.626449584960938				-1	+	LB_dRS_LB_wt	11	11	11	47.6	47.6	47.6	37.244	0	182.6	9450000000	135	0	3.534873827714531	0.003319820072143903	-0.857083638509117	-11.834713690560298	Q88QR7	Q88QR7	Anthranilate phosphoribosyltransferase	2659
ispF	26.371191024780273	26.07111930847168	26.22618865966797	26.603994369506836	26.645814895629883	26.52252960205078				-1	+	LB_dRS_LB_wt	9	9	9	66.2	66.2	66.2	16.816	0	60.435	9410000000	112	0	1.76276227006422	0.04111573175210703	0.3679466247558594	3.918615726575009	Q88MF3	Q88MF3	2-C-methyl-D-erythritol 2,4-cyclodiphosphate synthase	1957
relA	25.956153869628906	26.091440200805664	26.06085205078125	21.301959991455078	22.291015625	20.66046142578125				-1	+	LB_dRS_LB_wt	31	31	31	45.8	45.8	45.8	83.609	0	164.65	9310000000	149	7	3.1994505616194355	0.004867981109300033	-4.618336359659832	-9.702042151715867	Q88MB8	Q88MB8	GTP pyrophosphokinase	1932
glxR	26.96499252319336	27.05051040649414	27.150737762451172	25.152671813964844	25.06085205078125	24.895042419433594				-1	+	LB_dRS_LB_wt	16	16	16	74.4	74.4	74.4	30.864	0	200.36	9270000000	149	0	4.583264645256685	0.0012682392740727304	-2.0192248026529924	-21.8192428470474	Q88F01	Q88F01	Tartronate semialdehyde reductase	826
PP_3636	24.867029190063477	24.79946517944336	24.603994369506836	24.819093704223633	24.804397583007812	24.9583683013916				-1			18	18	18	58.9	58.9	58.9	43.742	0	154.57	9220000000	109	3	0.4862748060751633	0.4221170778707769	0.103790283203125	1.1174631244629523	Q88GT2	Q88GT2	Sulfonate ABC transporter, periplasmic sulfonate-binding protein	1118
ybeZ	23.49228286743164	22.906097412109375	23.069072723388672	25.228025436401367	24.881103515625	25.48615837097168				-1	+	LB_dRS_LB_wt	20	20	20	74.4	74.4	74.4	37.501	0	272.35	9220000000	192	0	2.9298366877434443	0.006697277348286859	2.0426114400227853	8.253920742834083	Q88DN7	Q88DN7	PhoH-like protein	552
ccoP-I	25.592634201049805	25.24988555908203	26.207693099975586	28.748552322387695	28.989561080932617	28.07111930847168				-1	+	LB_dRS_LB_wt	11	11	7	49.5	49.5	28.4	33.915	0	125.25	9220000000	85	1	2.758215632712672	0.008491580902284312	2.919673283894859	7.437728909833431	Q88F46	Q88F46	Cbb3-type cytochrome c oxidase subunit	854
PP_5070	26.68645668029785	26.77705955505371	26.67303466796875	26.48154640197754	26.296140670776367	26.384428024291992				-1	+	LB_dRS_LB_wt	14	14	14	64.2	64.2	64.2	28.66	0	256.07	9200000000	82	0	2.1796291332280187	0.019642428452536984	-0.3248119354248047	-5.178624286987687	Q88CW0	Q88CW0	ParA family protein	358
PP_4931	26.49990463256836	26.356155395507812	26.40567970275879	26.433008193969727	26.42822265625	26.437776565551758				-1			16	16	16	59.3	59.3	59.3	42.015	0	121.41	9150000000	154	0	0.10603484937935594	0.8366745719736283	0.012422561645507812	0.29402225218648387	Q88D96	Q88D96	FAD dependent oxidoreductase domain-containing protein	457
PP_1113	24.289119720458984	24.5869197845459	24.774547576904297	27.48615837097168	27.814210891723633	27.659488677978516				-1	+	LB_dRS_LB_wt	14	14	14	59.3	59.3	59.3	32.597	0	216.85	9150000000	127	0	4.274334521954785	0.0015642776415951873	3.103090286254883	18.23717607895957	Q88NU1	Q88NU1	cysteine synthase	2239
cmk	25.467620849609375	24.862306594848633	25.093456268310547	25.337560653686523	25.267852783203125	25.850431442260742				-1			13	13	13	83.8	83.8	83.8	24.691	0	100.38	9140000000	89	0	0.6057250883697795	0.3377068300287899	0.344153722127281	1.3515416882736075	Q88M04	Q88M04	Cytidylate kinase	1874
minE	26.54627799987793	26.304868698120117	26.2731990814209	26.2642765045166	26.30312728881836	26.190841674804688				-1			6	6	6	45.2	45.2	45.2	9.7089	0	27.416	9120000000	96	0	0.5906088739688236	0.34750450695454005	-0.12203343709309777	-1.3220683516772465	Q88M43	Q88M43	Cell division topological specificity factor	1899
PP_1348	26.36786460876465	26.404056549072266	26.40243148803711	26.77705955505371	26.76445770263672	26.387718200683594				-1			14	14	14	53.2	53.2	53.2	34.39	0	121.51	9120000000	98	0	0.916030058387915	0.1884475738564023	0.25162760416666785	1.9616098194046143	Q88N67	Q88N67	8-oxo-dGTP diphosphatase	2103
hutI	27.07111930847168	27.05051040649414	27.17949676513672	26.127309799194336	26.318723678588867	25.922523498535156				-1	+	LB_dRS_LB_wt	15	15	15	47.4	47.4	47.4	42.994	0	195.17	9120000000	117	3	2.8917528403500947	0.007131115603206558	-0.9775231679280587	-8.066146873664113	Q88CZ9	Q88CZ9	Imidazolonepropionase	386
PP_2765	21.1401424407959	22.746726989746094	22.281034469604492	21.822484970092773	22.635448455810547	22.335710525512695				-1			21	21	21	70.5	70.5	70.5	40.271	0	259.09	9080000000	73	13	NaN	NaN	0	NaN	Q88J84	Q88J84	Sulfonate monooxygenase MsuD	1432
mrp	25.569643020629883	25.61806869506836	25.710302352905273	25.48615837097168	25.31007957458496	25.17949676513672				-1			11	11	11	58.8	58.8	58.8	38.207	0	150.91	9070000000	125	0	1.457096123427075	0.0705831361197403	-0.30742645263671875	-3.1382566121706663	Q88NV6	Q88NV6	Iron-sulfur cluster carrier protein	2247
PP_2184	27.36619758605957	27.18895721435547	27.31527328491211	26.632007598876953	27.12139320373535	26.40567970275879				-1			16	16	16	44	44	44	55.16	0	153.57	9060000000	46	9	1.2308879713266174	0.10543553059339907	-0.5704491933186873	-2.6205721672371562	Q88KV5	Q88KV5	Formate dehydrogenase, beta subunit	1651
potA	25.213266372680664	25.144916534423828	25.404056549072266	24.962787628173828	25.37451171875	25.947261810302734				-1			16	16	16	55.6	55.6	55.6	41.197	0	116.22	9050000000	154	0	0.23079679528093308	0.6691957969884398	0.1741072336832694	0.5885945583510561	Q88QS7	Q88QS7	Spermidine/putrescine import ATP-binding protein PotA	2665
PP_3007	27.699752807617188	27.903112411499023	27.150737762451172	22.039432525634766	22.171724319458008	21.747005462646484				-1	+	LB_dRS_LB_wt	9	9	9	62.9	62.9	62.9	18.644	0	127.89	9020000000	51	9	4.5780400393455185	0.0012682392740727304	-5.598480224609375	-21.753260527955735	Q88IJ2	Q88IJ2	DUF3455 domain-containing protein	1354
PP_0938	22.28022575378418	23.192529678344727	21.394853591918945	22.625802993774414	22.3934326171875	23.50788688659668				-1			8	8	8	7.2	7.2	7.2	138.48	0	9.8324	9010000000	30	12	NaN	NaN	0	NaN	Q88PB2	Q88PB2	TIGR02099 family protein	2344
ppc	26.202096939086914	26.073163986206055	26.141021728515625	22.24190902709961	21.298938751220703	23.167295455932617				-1	+	LB_dRS_LB_wt	44	44	44	61.7	61.7	61.7	96.963	0	267.42	9010000000	231	0	2.709297909912982	0.009125518904793779	-3.902713139851887	-7.218691516872507	Q88MR4	Q88MR4	Phosphoenolpyruvate carboxylase	2001
dxs	25.63754653930664	25.340959548950195	25.662208557128906	25.9405574798584	25.9890193939209	26.01051902770996				-1	+	LB_dRS_LB_wt	17	17	17	30.7	30.7	30.7	68.153	0	96.225	9000000000	142	0	1.8332841540138833	0.03651758674740769	0.4331270853678397	4.114373037734087	Q88QG7	Q88QG7	1-deoxy-D-xylulose-5-phosphate synthase	2579
engB	25.94279670715332	26.087398529052734	25.90884780883789	25.911136627197266	25.821529388427734	26.052583694458008				-1			13	13	13	66.7	66.7	66.7	23.44	0	99.795	8980000000	146	0	0.23194852662913665	0.6682639988745465	-0.05126444498698035	-0.5911513452875898	Q88RK5	Q88RK5	Probable GTP-binding protein EngB	2837
PP_2182	25.209552764892578	25.39754295349121	25.228025436401367	26.200227737426758	25.93606948852539	26.260692596435547				-1	+	LB_dRS_LB_wt	13	13	13	77.2	77.2	77.2	18.786	0	94.646	8970000000	122	0	2.737921971975531	0.008780213524532447	0.8539562225341797	7.346156605192972	Q88KV7	Q88KV7	ProQ/FinO domain-containing protein	1653
yihS	24.0019588470459	23.922523498535156	23.848045349121094	22.9405574798584	23.467620849609375	24.231691360473633				-1			12	12	12	48.8	48.8	48.8	45.471	0	319.12	8960000000	103	3	0.42740439127401103	0.47082343071541777	-0.3775526682535819	-1.0003228080590232	Q88P39	Q88P39	Aldose-ketose isomerase	2296
PP_0285	25.821529388427734	25.91570281982422	25.78456687927246	25.451990127563477	25.498384475708008	25.826385498046875				-1			9	9	9	91.1	91.1	91.1	10.596	0	82.3	8960000000	127	0	0.9354653730107362	0.18218233183676918	-0.24834632873535156	-2.000724785093351	Q88R49	Q88R49	Probable Fe(2+)-trafficking protein	2748
zapE	23.779565811157227	23.516530990600586	22.361854553222656	24.06085205078125	24.093456268310547	25.133201599121094				-1			24	24	24	75.8	75.8	75.8	42.094	0	176.41	8900000000	161	0	1.0139786201509828	0.15780119661929037	1.209852854410805	2.1605209674771246	Q88NA0	Q88NA0	Cell division protein ZapE	2129
truB	25.52552032470703	25.69710350036621	25.787059783935547	25.52552032470703	25.52850341796875	25.28559684753418				-1			14	14	14	62.6	62.6	62.6	33.435	0	243.54	8890000000	115	0	0.9395080521615136	0.18076312845611814	-0.22335433959960938	-2.008881573397201	A0A140FWQ8	A0A140FWQ8	tRNA pseudouridine synthase B	70
[truncated: 1,315 more rows]

## Sheet: succinate
1	2	3	4	5	6	7	8	9	10	11	12	13	14	15	16	17	18	19	20	21	22	23	24	25	26	27	28	29	30	31	32	33
[truncated: 2,255 more rows]

[truncated: 1 more sheets: glucose]
